# Supplementary material for: Ethyl 4-hydr­oxy-9-tosyl-9H-carbazole-3-carboxyl­ate
Source: Acta Crystallogr Sect E Struct Rep Online. 2009 Jun 6;65(Pt 7):o1515–6. doi: 10.1107/S1600536809021035 (PMC2969395; doi:10.1107/S1600536809021035)
Supplement: Supplementary file 1 [file e-65-o1515-sup1.cif]

##############################################################################
###                                                                        ###
###        Electronic paper (Acta Crystallographica Section E)             ###
###                                                                        ###
##############################################################################
#                                                                            #
# This CIF contains the data in a paper accepted for publication in Acta     #
# Crystallographica Section E. It conforms to the requirements of Notes      #
# for Authors for Section E, and has been peer reviewed under the auspices   #
# of the IUCr Commission on Journals.                                        #
#                                                                            #
# Full details of the Crystallographic Information File format               #
# are given in the paper "The Crystallographic Information File (CIF):       #
# a New Standard Archive File for Crystallography" by S. R. Hall, F. H.      #
# Allen and I. D. Brown [Acta Cryst. (1991), A47, 655-685].                  #
#                                                                            #
# The current version of the core CIF dictionary is obtainable from          #
# ftp://ftp.iucr.org/pub/cif_core.dic. The current version number is 2.4.    #
#                                                                            #
# Software is freely available for graphical display of the structure(s) in  #
# this CIF.  For information consult the CIF home page http://www.iucr.org/  #
# cif/home.html                                                              #
#                                                                            #
# This file may be used for bona fide research purposes within the           #
# scientific community so long as proper attribution is given to the journal # 
# article from which it was obtained.                                        #
#                                                                            #
##############################################################################
                                             
data_I
_audit_creation_method     SHELXL-97
_chemical_name_systematic
;
Ethyl 4-hydroxy-9-tosyl-9<i>H</i>-carbazole-3-carboxylate
;
_chemical_name_common     ?
_chemical_formula_moiety     'C22 H19 N O5 S'
_chemical_formula_sum     'C22 H19 N O5 S'
_chemical_formula_iupac     'C22 H19 N O5 S'
_chemical_formula_weight     409.44
_chemical_melting_point     ?
_symmetry_cell_setting     monoclinic
_symmetry_space_group_name_H-M     'C 2/c'
_symmetry_space_group_name_Hall     '-C 2yc'
loop_
    _symmetry_equiv_pos_as_xyz
    'x, y, z'
    '-x, y, -z+1/2'
    'x+1/2, y+1/2, z'
    '-x+1/2, y+1/2, -z+1/2'
    '-x, -y, -z'
    'x, -y, z-1/2'
    '-x+1/2, -y+1/2, -z'
    'x+1/2, -y+1/2, z-1/2'
_cell_length_a     23.2155(12)
_cell_length_b     12.3581(7)
_cell_length_c     15.1001(8)
_cell_angle_alpha     90.00
_cell_angle_beta     119.6560(10)
_cell_angle_gamma     90.00
_cell_volume     3764.7(4)
_cell_formula_units_Z     8
_cell_measurement_reflns_used     4061
_cell_measurement_theta_min     2.77
_cell_measurement_theta_max     28.17
_cell_measurement_temperature     100(2)
_exptl_crystal_description     block
_exptl_crystal_colour     colorless
_exptl_crystal_size_max     0.40
_exptl_crystal_size_mid     0.25
_exptl_crystal_size_min     0.17
_exptl_crystal_density_diffrn     1.445
_exptl_crystal_density_meas     ?
_exptl_crystal_density_method     'not measured'
_exptl_crystal_F_000     1712
_exptl_absorpt_coefficient_mu     0.208
_exptl_absorpt_correction_type     multi-scan
_exptl_absorpt_process_details     '(SADABS; Bruker, 2005)'
_exptl_absorpt_correction_T_min     0.937
_exptl_absorpt_correction_T_max     0.962
_exptl_special_details
;
;
_diffrn_ambient_temperature     100(2)
_diffrn_radiation_type     MoK\a
_diffrn_radiation_wavelength     0.71073
_diffrn_radiation_source     'fine-focus sealed tube'
_diffrn_radiation_monochromator     graphite
_diffrn_measurement_device_type     'Bruker Kappa APEXII CCD area-detector'
_diffrn_measurement_method     '\f and \w'
_diffrn_detector_area_resol_mean     ?
_diffrn_reflns_number     15402
_diffrn_reflns_av_R_equivalents     0.0484
_diffrn_reflns_av_sigmaI/netI     0.0592
_diffrn_reflns_theta_min     1.93
_diffrn_reflns_theta_max     28.30
_diffrn_reflns_theta_full     28.30
_diffrn_measured_fraction_theta_max     0.994
_diffrn_measured_fraction_theta_full     0.994
_diffrn_reflns_limit_h_min     -30
_diffrn_reflns_limit_h_max     27
_diffrn_reflns_limit_k_min     -16
_diffrn_reflns_limit_k_max     16
_diffrn_reflns_limit_l_min     -15
_diffrn_reflns_limit_l_max     20
_diffrn_standards_number     0
_diffrn_standards_interval_count     ?
_diffrn_standards_interval_time     ?
_diffrn_standards_decay_%     ?
_refine_special_details
;
Refinement of <i>F</i>^2^ against ALL reflections. The weighted <i>R</i>-factor
<i>wR</i> and goodness of fit <i>S</i> are based on <i>F</i>^2^, conventional
<i>R</i>-factors <i>R</i> are based on <i>F</i>, with <i>F</i> set to zero for
negative <i>F</i>^2^. The threshold expression of <i>F</i>^2^ >
\s(<i>F</i>^2^) is used only for calculating <i>R</i>-factors(gt) <i>etc</i>.
and is not relevant to the choice of reflections for refinement.
<i>R</i>-factors based on <i>F</i>^2^ are statistically about twice as large
as those based on <i>F</i>, and <i>R</i>- factors based on ALL data will be
even larger.
;
_reflns_number_total     4658
_reflns_number_gt     3276
_reflns_threshold_expression     I>2\s(I)
_refine_ls_structure_factor_coef     Fsqd
_refine_ls_matrix_type     full
_refine_ls_R_factor_all     0.0611
_refine_ls_R_factor_gt     0.0377
_refine_ls_wR_factor_gt     0.0850
_refine_ls_wR_factor_ref     0.0922
_refine_ls_goodness_of_fit_ref     0.935
_refine_ls_restrained_S_all     0.935
_refine_ls_number_reflns     4658
_refine_ls_number_parameters     292
_refine_ls_number_restraints     0
_refine_ls_hydrogen_treatment     mixed
_refine_ls_weighting_scheme     calc
_refine_ls_weighting_details
                 'calc w=1/[\s^2^(Fo^2^)+(0.0454P)^2^] where P=(Fo^2^+2Fc^2^)/3'
_atom_sites_solution_hydrogens     geom
_atom_sites_solution_primary     direct
_atom_sites_solution_secondary     difmap
_refine_ls_shift/su_max     0.000
_refine_ls_shift/su_mean     0.000
_refine_diff_density_max     0.466
_refine_diff_density_min     -0.467
_refine_ls_extinction_method     none
_refine_ls_extinction_coef     ?
loop_
    _atom_type_symbol
    _atom_type_description
    _atom_type_scat_dispersion_real
    _atom_type_scat_dispersion_imag
    _atom_type_scat_source
    'C' 'C' 0.0033 0.0016
                         'International Tables Vol C Tables 4.2.6.8 and 6.1.1.4'
    'H' 'H' 0.0000 0.0000
                         'International Tables Vol C Tables 4.2.6.8 and 6.1.1.4'
    'N' 'N' 0.0061 0.0033
                         'International Tables Vol C Tables 4.2.6.8 and 6.1.1.4'
    'O' 'O' 0.0106 0.0060
                         'International Tables Vol C Tables 4.2.6.8 and 6.1.1.4'
    'S' 'S' 0.1246 0.1234
                         'International Tables Vol C Tables 4.2.6.8 and 6.1.1.4'
_computing_data_collection     'APEX2 (Bruker, 2007)'
_computing_cell_refinement     'SAINT (Bruker, 2007)'
_computing_data_reduction     'SAINT (Bruker, 2007)'
_computing_structure_solution     'SHELXS97 (Sheldrick, 2008)'
_computing_structure_refinement     'SHELXL97 (Sheldrick, 2008)'
_computing_molecular_graphics     'ORTEP-3 for Windows (Farrugia, 1997)'
_computing_publication_material
                                'WinGX (Farrugia, 1999) and PLATON (Spek, 2009)'
loop_
    _atom_site_type_symbol
    _atom_site_label
    _atom_site_fract_x
    _atom_site_fract_y
    _atom_site_fract_z
    _atom_site_U_iso_or_equiv
    _atom_site_adp_type
    _atom_site_calc_flag
    _atom_site_refinement_flags
    _atom_site_occupancy
    _atom_site_disorder_assembly
    _atom_site_disorder_group
    S S1 0.212099(19) 0.58317(3) 0.16682(3) 0.01509(11) Uani d . 1 . .
    O O1 -0.06829(6) 0.61107(10) 0.11936(9) 0.0201(3) Uani d . 1 . .
    H H1A -0.0974(11) 0.5606(17) 0.1153(16) 0.048(7) Uiso d . 1 . .
    O O2 0.23596(5) 0.66022(9) 0.12235(8) 0.0199(3) Uani d . 1 . .
    O O3 0.21467(5) 0.47046(9) 0.14899(9) 0.0195(3) Uani d . 1 . .
    O O4 -0.12557(5) 0.43127(10) 0.11530(9) 0.0208(3) Uani d . 1 . .
    O O5 -0.07141(5) 0.27539(9) 0.13393(9) 0.0193(3) Uani d . 1 . .
    C C1 0.08618(8) 0.42675(13) 0.13014(12) 0.0144(3) Uani d . 1 . .
    H H1 0.1207(8) 0.3866(13) 0.1312(12) 0.018(4) Uiso d . 1 . .
    C C2 0.03301(8) 0.37694(14) 0.12958(12) 0.0149(3) Uani d . 1 . .
    H H2 0.0310(8) 0.2986(14) 0.1300(13) 0.018(5) Uiso d . 1 . .
    C C3 -0.01988(7) 0.43566(13) 0.12663(11) 0.0141(3) Uani d . 1 . .
    C C4 -0.01892(7) 0.54881(14) 0.12407(11) 0.0149(3) Uani d . 1 . .
    C C4A 0.03495(7) 0.60124(13) 0.12560(11) 0.0138(3) Uani d . 1 . .
    C C5 0.01396(8) 0.80917(14) 0.11276(13) 0.0193(4) Uani d . 1 . .
    H H5 -0.0270(9) 0.8081(15) 0.1138(14) 0.027(5) Uiso d . 1 . .
    C C5A 0.04860(8) 0.71408(13) 0.12014(12) 0.0150(3) Uani d . 1 . .
    C C6 0.04061(9) 0.90650(14) 0.10672(13) 0.0230(4) Uani d . 1 . .
    H H6 0.0177(8) 0.9736(14) 0.1024(12) 0.016(4) Uiso d . 1 . .
    C C7 0.10079(9) 0.91078(15) 0.10819(14) 0.0233(4) Uani d . 1 . .
    H H7 0.1175(9) 0.9779(15) 0.1057(14) 0.031(5) Uiso d . 1 . .
    C C8 0.13612(9) 0.81785(14) 0.11499(13) 0.0198(4) Uani d . 1 . .
    H H8 0.1773(9) 0.8231(14) 0.1173(14) 0.029(5) Uiso d . 1 . .
    C C8A 0.10910(8) 0.71993(13) 0.12027(12) 0.0156(3) Uani d . 1 . .
    C C9A 0.08633(7) 0.53939(13) 0.12851(11) 0.0135(3) Uani d . 1 . .
    N N9 0.13218(6) 0.61218(10) 0.12305(10) 0.0141(3) Uani d . 1 . .
    C C10 0.25002(7) 0.60690(13) 0.29814(12) 0.0142(3) Uani d . 1 . .
    C C11 0.28921(8) 0.69829(13) 0.33915(13) 0.0183(4) Uani d . 1 . .
    H H11 0.2962 0.7460 0.2977 0.022 Uiso calc R 1 . .
    C C12 0.31773(8) 0.71715(14) 0.44291(13) 0.0193(4) Uani d . 1 . .
    H H12 0.3448 0.7773 0.4711 0.023 Uiso calc R 1 . .
    C C13 0.30678(8) 0.64815(13) 0.50581(12) 0.0161(4) Uani d . 1 . .
    C C14 0.26657(8) 0.55758(13) 0.46226(13) 0.0175(4) Uani d . 1 . .
    H H14 0.2585 0.5109 0.5032 0.021 Uiso calc R 1 . .
    C C15 0.23858(8) 0.53610(13) 0.35925(12) 0.0171(3) Uani d . 1 . .
    H H15 0.2124 0.4750 0.3312 0.020 Uiso calc R 1 . .
    C C16 0.33734(8) 0.67164(14) 0.61810(12) 0.0203(4) Uani d . 1 . .
    H H16A 0.3125 0.6354 0.6446 0.030 Uiso calc R 1 . .
    H H16B 0.3367 0.7482 0.6282 0.030 Uiso calc R 1 . .
    H H16C 0.3823 0.6463 0.6530 0.030 Uiso calc R 1 . .
    C C17 -0.07694(8) 0.38237(14) 0.12438(12) 0.0160(3) Uani d . 1 . .
    C C18 -0.12612(8) 0.21883(14) 0.13567(14) 0.0220(4) Uani d . 1 . .
    H H18A -0.1649 0.2181 0.0682 0.026 Uiso calc R 1 . .
    H H18B -0.1376 0.2543 0.1821 0.026 Uiso calc R 1 . .
    C C19 -0.10271(10) 0.10619(15) 0.17057(17) 0.0345(5) Uani d . 1 . .
    H H19A -0.1368 0.0664 0.1747 0.052 Uiso calc R 1 . .
    H H1B -0.0636 0.1083 0.2365 0.052 Uiso calc R 1 . .
    H H19C -0.0927 0.0715 0.1230 0.052 Uiso calc R 1 . .
loop_
    _atom_site_aniso_label
    _atom_site_aniso_U_11
    _atom_site_aniso_U_22
    _atom_site_aniso_U_33
    _atom_site_aniso_U_12
    _atom_site_aniso_U_13
    _atom_site_aniso_U_23
    S1 0.01240(19) 0.0197(2) 0.0141(2) -0.00144(17) 0.00723(16) -0.00225(17)
    O1 0.0172(6) 0.0204(7) 0.0258(7) 0.0053(5) 0.0130(6) 0.0031(5)
    O2 0.0179(6) 0.0270(7) 0.0175(6) -0.0049(5) 0.0107(5) -0.0004(5)
    O3 0.0167(6) 0.0212(6) 0.0223(6) -0.0009(5) 0.0109(5) -0.0066(5)
    O4 0.0151(6) 0.0263(7) 0.0215(6) 0.0020(5) 0.0094(5) 0.0029(5)
    O5 0.0166(6) 0.0196(6) 0.0237(6) -0.0042(5) 0.0115(5) -0.0002(5)
    C1 0.0131(8) 0.0174(9) 0.0119(8) 0.0020(7) 0.0055(7) -0.0004(7)
    C2 0.0173(8) 0.0151(9) 0.0110(8) 0.0009(7) 0.0060(7) 0.0003(7)
    C3 0.0127(7) 0.0194(9) 0.0094(7) 0.0011(7) 0.0048(6) 0.0008(6)
    C4 0.0128(8) 0.0211(9) 0.0099(8) 0.0026(7) 0.0048(6) 0.0012(6)
    C4A 0.0136(7) 0.0157(8) 0.0101(7) 0.0016(6) 0.0044(6) 0.0009(6)
    C5 0.0188(9) 0.0192(9) 0.0188(9) 0.0034(7) 0.0084(7) 0.0007(7)
    C5A 0.0156(8) 0.0172(9) 0.0102(8) -0.0004(7) 0.0048(7) -0.0001(6)
    C6 0.0257(9) 0.0161(9) 0.0228(9) 0.0039(8) 0.0086(8) 0.0004(8)
    C7 0.0292(10) 0.0153(9) 0.0225(9) -0.0042(8) 0.0106(8) 0.0001(8)
    C8 0.0190(9) 0.0216(9) 0.0180(9) -0.0033(8) 0.0084(7) -0.0005(7)
    C8A 0.0156(8) 0.0168(9) 0.0113(8) 0.0014(7) 0.0044(7) -0.0009(7)
    C9A 0.0115(7) 0.0185(9) 0.0099(7) -0.0017(6) 0.0049(6) -0.0017(6)
    N9 0.0115(6) 0.0153(7) 0.0148(7) -0.0009(5) 0.0060(6) -0.0007(6)
    C10 0.0113(7) 0.0186(9) 0.0121(8) 0.0008(6) 0.0052(6) -0.0013(6)
    C11 0.0182(8) 0.0190(9) 0.0181(8) -0.0030(7) 0.0093(7) 0.0019(7)
    C12 0.0179(8) 0.0175(9) 0.0195(9) -0.0059(7) 0.0070(7) -0.0024(7)
    C13 0.0146(8) 0.0181(9) 0.0160(8) 0.0020(7) 0.0079(7) 0.0006(7)
    C14 0.0164(8) 0.0195(9) 0.0182(9) -0.0016(7) 0.0097(7) 0.0025(7)
    C15 0.0145(8) 0.0150(8) 0.0200(9) -0.0034(7) 0.0072(7) -0.0023(7)
    C16 0.0208(9) 0.0221(10) 0.0159(9) -0.0022(7) 0.0075(7) 0.0000(7)
    C17 0.0158(8) 0.0208(9) 0.0091(7) 0.0001(7) 0.0045(7) 0.0010(7)
    C18 0.0173(8) 0.0254(10) 0.0244(9) -0.0073(8) 0.0111(8) -0.0009(8)
    C19 0.0290(10) 0.0273(11) 0.0485(13) -0.0055(9) 0.0202(10) 0.0059(10)
_geom_special_details
;
All e.s.d.'s (except the e.s.d. in the dihedral angle between two l.s. planes)
are estimated using the full covariance matrix. The cell e.s.d.'s are taken
into account individually in the estimation of e.s.d.'s in distances, angles
and torsion angles; correlations between e.s.d.'s in cell parameters are only
used when they are defined by crystal symmetry. An approximate (isotropic)
treatment of cell e.s.d.'s is used for estimating e.s.d.'s involving l.s.
planes.
;
loop_
    _geom_bond_atom_site_label_1
    _geom_bond_atom_site_label_2
    _geom_bond_site_symmetry_2
    _geom_bond_distance
    _geom_bond_publ_flag
    S1 O2 . 1.4257(11) ?
    S1 O3 . 1.4255(12) ?
    S1 N9 . 1.6715(13) ?
    S1 C10 . 1.7508(16) ?
    O1 C4 . 1.3527(18) ?
    O1 H1A . 0.90(2) ?
    O4 C17 . 1.2269(18) ?
    O5 C17 . 1.3293(19) ?
    O5 C18 . 1.4613(19) ?
    C1 C2 . 1.376(2) ?
    C1 H1 . 0.937(16) ?
    C2 H2 . 0.970(17) ?
    C3 C2 . 1.408(2) ?
    C3 C4 . 1.399(2) ?
    C3 C17 . 1.465(2) ?
    C4A C4 . 1.398(2) ?
    C4A C9A . 1.399(2) ?
    C4A C5A . 1.441(2) ?
    C5 H5 . 0.959(17) ?
    C5A C5 . 1.397(2) ?
    C5A C8A . 1.405(2) ?
    C6 C5 . 1.376(2) ?
    C6 C7 . 1.387(2) ?
    C6 H6 . 0.970(17) ?
    C7 H7 . 0.925(19) ?
    C8 C7 . 1.385(2) ?
    C8 H8 . 0.942(18) ?
    C8A C8 . 1.383(2) ?
    C9A C1 . 1.392(2) ?
    N9 C9A . 1.4268(19) ?
    N9 C8A . 1.428(2) ?
    C10 C11 . 1.389(2) ?
    C10 C15 . 1.389(2) ?
    C11 H11 . 0.9300 ?
    C12 C11 . 1.386(2) ?
    C12 C13 . 1.390(2) ?
    C12 H12 . 0.9300 ?
    C14 C13 . 1.396(2) ?
    C14 H14 . 0.9300 ?
    C15 C14 . 1.383(2) ?
    C15 H15 . 0.9300 ?
    C16 C13 . 1.507(2) ?
    C16 H16A . 0.9600 ?
    C16 H16B . 0.9600 ?
    C16 H16C . 0.9600 ?
    C18 C19 . 1.492(2) ?
    C18 H18A . 0.9700 ?
    C18 H18B . 0.9700 ?
    C19 H19A . 0.9600 ?
    C19 H1B . 0.9600 ?
    C19 H19C . 0.9600 ?
loop_
    _geom_angle_atom_site_label_1
    _geom_angle_atom_site_label_2
    _geom_angle_atom_site_label_3
    _geom_angle_site_symmetry_1
    _geom_angle_site_symmetry_3
    _geom_angle
    _geom_angle_publ_flag
    O2 S1 N9 . . 106.52(7) ?
    O2 S1 C10 . . 109.07(7) ?
    O3 S1 O2 . . 120.09(7) ?
    O3 S1 N9 . . 106.08(7) ?
    O3 S1 C10 . . 109.45(7) ?
    N9 S1 C10 . . 104.46(7) ?
    C4 O1 H1A . . 101.4(14) ?
    C17 O5 C18 . . 116.08(13) ?
    C2 C1 C9A . . 117.22(15) ?
    C2 C1 H1 . . 121.4(10) ?
    C9A C1 H1 . . 121.4(10) ?
    C1 C2 C3 . . 122.37(16) ?
    C1 C2 H2 . . 119.6(10) ?
    C3 C2 H2 . . 118.1(10) ?
    C2 C3 C17 . . 122.25(15) ?
    C4 C3 C2 . . 119.37(15) ?
    C4 C3 C17 . . 118.37(14) ?
    O1 C4 C3 . . 123.04(14) ?
    O1 C4 C4A . . 117.70(15) ?
    C4A C4 C3 . . 119.26(14) ?
    C4 C4A C5A . . 131.87(15) ?
    C4 C4A C9A . . 119.28(15) ?
    C9A C4A C5A . . 108.78(14) ?
    C5A C5 H5 . . 121.5(11) ?
    C6 C5 C5A . . 118.72(16) ?
    C6 C5 H5 . . 119.7(11) ?
    C5 C5A C4A . . 133.16(15) ?
    C5 C5A C8A . . 119.49(15) ?
    C8A C5A C4A . . 107.32(14) ?
    C5 C6 C7 . . 120.98(17) ?
    C5 C6 H6 . . 120.1(9) ?
    C7 C6 H6 . . 118.9(9) ?
    C6 C7 H7 . . 118.2(12) ?
    C8 C7 C6 . . 121.62(17) ?
    C8 C7 H7 . . 120.2(12) ?
    C7 C8 H8 . . 119.9(11) ?
    C8A C8 C7 . . 117.43(16) ?
    C8A C8 H8 . . 122.6(11) ?
    C5A C8A N9 . . 108.19(13) ?
    C8 C8A C5A . . 121.76(15) ?
    C8 C8A N9 . . 130.01(15) ?
    C1 C9A N9 . . 129.78(14) ?
    C1 C9A C4A . . 122.49(14) ?
    C4A C9A N9 . . 107.62(14) ?
    C8A N9 S1 . . 122.58(10) ?
    C9A N9 S1 . . 123.76(11) ?
    C9A N9 C8A . . 108.04(12) ?
    C11 C10 S1 . . 119.51(12) ?
    C11 C10 C15 . . 120.95(15) ?
    C15 C10 S1 . . 119.51(12) ?
    C10 C11 H11 . . 120.6 ?
    C12 C11 C10 . . 118.81(15) ?
    C12 C11 H11 . . 120.6 ?
    C11 C12 C13 . . 121.51(15) ?
    C11 C12 H12 . . 119.2 ?
    C13 C12 H12 . . 119.2 ?
    C12 C13 C14 . . 118.40(15) ?
    C12 C13 C16 . . 120.46(15) ?
    C14 C13 C16 . . 121.14(14) ?
    C13 C14 H14 . . 119.5 ?
    C15 C14 C13 . . 121.08(15) ?
    C15 C14 H14 . . 119.5 ?
    C10 C15 H15 . . 120.4 ?
    C14 C15 C10 . . 119.24(15) ?
    C14 C15 H15 . . 120.4 ?
    C13 C16 H16A . . 109.5 ?
    C13 C16 H16B . . 109.5 ?
    C13 C16 H16C . . 109.5 ?
    H16A C16 H16B . . 109.5 ?
    H16A C16 H16C . . 109.5 ?
    H16B C16 H16C . . 109.5 ?
    O4 C17 O5 . . 122.42(15) ?
    O4 C17 C3 . . 123.56(16) ?
    O5 C17 C3 . . 114.02(14) ?
    O5 C18 C19 . . 106.54(14) ?
    O5 C18 H18A . . 110.4 ?
    O5 C18 H18B . . 110.4 ?
    C19 C18 H18A . . 110.4 ?
    C19 C18 H18B . . 110.4 ?
    H18A C18 H18B . . 108.6 ?
    C18 C19 H19A . . 109.5 ?
    C18 C19 H1B . . 109.5 ?
    C18 C19 H19C . . 109.5 ?
    H19A C19 H1B . . 109.5 ?
    H19A C19 H19C . . 109.5 ?
    H1B C19 H19C . . 109.5 ?
loop_
    _geom_torsion_atom_site_label_1
    _geom_torsion_atom_site_label_2
    _geom_torsion_atom_site_label_3
    _geom_torsion_atom_site_label_4
    _geom_torsion_site_symmetry_1
    _geom_torsion_site_symmetry_2
    _geom_torsion_site_symmetry_3
    _geom_torsion_site_symmetry_4
    _geom_torsion
    _geom_torsion_publ_flag
    O2 S1 N9 C8A . . . . -45.91(13) ?
    O2 S1 N9 C9A . . . . 163.72(12) ?
    O3 S1 N9 C8A . . . . -174.93(11) ?
    O3 S1 N9 C9A . . . . 34.70(14) ?
    C10 S1 N9 C8A . . . . 69.46(13) ?
    C10 S1 N9 C9A . . . . -80.91(13) ?
    O2 S1 C10 C11 . . . . 7.52(15) ?
    O2 S1 C10 C15 . . . . -174.74(12) ?
    O3 S1 C10 C11 . . . . 140.73(13) ?
    O3 S1 C10 C15 . . . . -41.54(14) ?
    N9 S1 C10 C11 . . . . -106.05(13) ?
    N9 S1 C10 C15 . . . . 71.69(14) ?
    C18 O5 C17 O4 . . . . -1.5(2) ?
    C18 O5 C17 C3 . . . . 177.97(13) ?
    C17 O5 C18 C19 . . . . -167.19(14) ?
    C9A C1 C2 C3 . . . . 0.5(2) ?
    C4 C3 C2 C1 . . . . 0.1(2) ?
    C17 C3 C2 C1 . . . . 179.00(15) ?
    C2 C3 C4 O1 . . . . 178.80(14) ?
    C2 C3 C4 C4A . . . . -0.7(2) ?
    C17 C3 C4 O1 . . . . -0.2(2) ?
    C17 C3 C4 C4A . . . . -179.66(14) ?
    C2 C3 C17 O4 . . . . -175.21(15) ?
    C2 C3 C17 O5 . . . . 5.3(2) ?
    C4 C3 C17 O4 . . . . 3.7(2) ?
    C4 C3 C17 O5 . . . . -175.75(13) ?
    C9A C4A C4 O1 . . . . -178.80(14) ?
    C5A C4A C4 O1 . . . . -2.0(3) ?
    C9A C4A C4 C3 . . . . 0.7(2) ?
    C5A C4A C4 C3 . . . . 177.46(16) ?
    C4 C4A C5A C5 . . . . 0.9(3) ?
    C4 C4A C5A C8A . . . . -177.30(16) ?
    C9A C4A C5A C5 . . . . 177.91(17) ?
    C9A C4A C5A C8A . . . . -0.28(17) ?
    C4 C4A C9A C1 . . . . -0.1(2) ?
    C5A C4A C9A C1 . . . . -177.57(14) ?
    C4 C4A C9A N9 . . . . 176.41(13) ?
    C5A C4A C9A N9 . . . . -1.04(17) ?
    C4A C5A C5 C6 . . . . -178.59(16) ?
    C8A C5A C5 C6 . . . . -0.6(2) ?
    C5 C5A C8A C8 . . . . 1.1(2) ?
    C4A C5A C8A C8 . . . . 179.59(14) ?
    C5 C5A C8A N9 . . . . -176.99(14) ?
    C4A C5A C8A N9 . . . . 1.49(17) ?
    C7 C6 C5 C5A . . . . -0.2(3) ?
    C5 C6 C7 C8 . . . . 0.5(3) ?
    C8A C8 C7 C6 . . . . 0.0(3) ?
    N9 C8A C8 C7 . . . . 176.83(15) ?
    C5A C8A C8 C7 . . . . -0.8(2) ?
    N9 C9A C1 C2 . . . . -176.19(15) ?
    C4A C9A C1 C2 . . . . -0.5(2) ?
    S1 N9 C8A C5A . . . . -156.54(11) ?
    S1 N9 C8A C8 . . . . 25.6(2) ?
    C9A N9 C8A C5A . . . . -2.15(16) ?
    C9A N9 C8A C8 . . . . 179.97(16) ?
    S1 N9 C9A C1 . . . . -27.8(2) ?
    S1 N9 C9A C4A . . . . 155.97(11) ?
    C8A N9 C9A C1 . . . . 178.15(15) ?
    C8A N9 C9A C4A . . . . 1.96(16) ?
    S1 C10 C15 C14 . . . . -177.47(12) ?
    C11 C10 C15 C14 . . . . 0.2(2) ?
    S1 C10 C11 C12 . . . . 178.63(12) ?
    C15 C10 C11 C12 . . . . 0.9(2) ?
    C13 C12 C11 C10 . . . . -1.4(3) ?
    C11 C12 C13 C14 . . . . 0.7(2) ?
    C11 C12 C13 C16 . . . . -178.83(15) ?
    C15 C14 C13 C12 . . . . 0.5(2) ?
    C15 C14 C13 C16 . . . . -179.98(15) ?
    C10 C15 C14 C13 . . . . -1.0(2) ?
loop_
    _geom_hbond_atom_site_label_D
    _geom_hbond_atom_site_label_H
    _geom_hbond_atom_site_label_A
    _geom_hbond_site_symmetry_A
    _geom_hbond_distance_DH
    _geom_hbond_distance_HA
    _geom_hbond_distance_DA
    _geom_hbond_angle_DHA
    _geom_hbond_publ_flag
    O1 H1A O4 . 0.90(3) 1.73(2) 2.5746(18) 156(2) yes
    C12 H12 O1 8_566 0.93 2.55 3.410(2) 154 yes
    C16 H16B Cg4 7_566 0.96 2.91 3.559(2) 126 yes
data_global
_journal_date_recd_electronic     2009-05-27
_journal_date_accepted     2009-06-03
_journal_name_full     'Acta Crystallographica, Section E'
_journal_year     2009
_journal_volume     65
_journal_issue      7
_journal_page_first     o1515
_journal_page_last     o1516
_journal_paper_category     QO
_journal_coeditor_code     XU2536
_publ_contact_author
;
Dr Tuncer H\"okelek
Hacettepe University
Department of Physics
06532 Beytepe
Ankara
Turkey
;
_publ_contact_author_email     merzifon@hacettepe.edu.tr
_publ_contact_author_fax     '90(312)2352550'
_publ_contact_author_phone     '90(312)2977242'
_publ_section_title
;
Ethyl 4-hydroxy-9-tosyl-9<i>H</i>-carbazole-3-carboxylate
;
loop_
    _publ_author_name
    _publ_author_address
    'H\"okelek, Tuncer'
;
Department of Physics
Hacettepe University
06800 Beytepe
Ankara
Turkey
;
    'Dal, Hakan'
;
Department of Chemistry
Faculty of Science
Anadolu University
26470 Yeniba\(glar
Eski\,sehir
Turkey
;
    'Tercan, Bar\?i\,s'
;
Department of Physics
Karab\"uk University
78050
Karab\"uk
Turkey
;
    'G\"ulle, Sibel'
;
Department of Chemistry,
Faculty of Arts and Sciences,
Dokuz Eyl\"ul University,
T\?inaztepe
35160 Buca-\.Izmir
Turkey
;
    'Erg\"un, Yavuz'
;
Department of Chemistry,
Faculty of Arts and Sciences,
Dokuz Eyl\"ul University,
T\?inaztepe
35160 Buca-\.Izmir
Turkey
;
