# Supplementary material for: Ethyl 4-hydr­oxy-9-tosyl-9H-carbazole-3-carboxyl­ate
Source: Acta Crystallogr Sect E Struct Rep Online. 2009 Jun 6;65(Pt 7):o1515–6. doi: 10.1107/S1600536809021035 (PMC2969395; doi:10.1107/S1600536809021035)
Supplement: Supplementary file 2 [file e-65-o1515-Isup2.hkl]

#
# h,k,l, Fc-squared, Fo-squared, sigma(Fo-squared) and status flag
#
data_I
_shelx_title ' ys1 in C 2/c'
_shelx_refln_list_code          4
_shelx_F_calc_maximum      853.54
_exptl_crystal_F_000      1712.00
_reflns_d_resolution_high  0.7495
 
loop_
 _symmetry_equiv_pos_as_xyz
 'x, y, z'
 '-x, y, -z+1/2'
 'x+1/2, y+1/2, z'
 '-x+1/2, y+1/2, -z+1/2'
 '-x, -y, -z'
 'x, -y, z-1/2'
 '-x+1/2, -y+1/2, -z'
 'x+1/2, -y+1/2, z-1/2'
 
_cell_length_a    23.2155
_cell_length_b    12.3581
_cell_length_c    15.1001
_cell_angle_alpha  90.000
_cell_angle_beta  119.656
_cell_angle_gamma  90.000
 
_shelx_F_squared_multiplier     1.000
 
loop_
 _refln_index_h
 _refln_index_k
 _refln_index_l
 _refln_F_squared_calc
 _refln_F_squared_meas
 _refln_F_squared_sigma
 _refln_observed_status
   2   0   0     1053.54     1026.70     20.81 o
   4   0   0     5188.55     5852.60     62.64 o
   6   0   0    43301.75    45107.04    544.28 o
   8   0   0     3267.17     3812.83     81.67 o
  10   0   0     1782.37     1691.74     71.75 o
  12   0   0     8618.39     9230.62    213.92 o
  14   0   0     2332.29     2060.16    104.18 o
  16   0   0      860.71      771.71    101.26 o
  18   0   0     1774.17     1636.20    143.07 o
  20   0   0     3238.07     3496.83    203.91 o
  22   0   0      958.99      896.34    133.68 o
  24   0   0     2367.39     2609.15    207.97 o
  26   0   0     1754.06     1850.53    267.38 o
   1   1   0    61975.88    60633.30    665.28 o
   3   1   0     1000.47      739.73     78.69 o
   5   1   0     3374.94     3009.78    210.26 o
   7   1   0    22858.26    23048.53    234.28 o
   9   1   0    10056.69    10479.33    149.67 o
  11   1   0     7486.43     7707.77     97.75 o
  13   1   0     2922.84     3224.01     78.25 o
  15   1   0     2201.22     2150.94     78.29 o
  17   1   0     3987.63     3843.94    135.07 o
  19   1   0      913.62      881.56     83.29 o
  21   1   0     6934.38     7134.75    201.36 o
  23   1   0     1508.04     1741.85    121.72 o
  25   1   0        3.50       31.34     63.23 o
   0   2   0     4285.33     4236.17     83.25 o
   2   2   0     1561.85     1430.32     36.31 o
   4   2   0    20348.69    17087.51   1762.29 o
   6   2   0    15042.98    14994.76    110.49 o
   8   2   0     5467.71     5924.70     81.91 o
  10   2   0     3415.58     3324.65     69.73 o
  12   2   0      419.62      357.15     33.88 o
  14   2   0      600.59      681.05     46.09 o
  16   2   0     5678.75     5584.50    136.07 o
  18   2   0      463.27      395.32     65.23 o
  20   2   0      117.25      106.56     56.67 o
  22   2   0       20.73       56.57     59.59 o
  24   2   0      540.29      476.45     85.84 o
  26   2   0      761.23      850.84    126.43 o
   1   3   0     4186.65     3955.00     55.05 o
   3   3   0    23216.46    22795.26    267.26 o
   5   3   0    16989.47    17608.78    230.36 o
   7   3   0     2918.17     2855.29     62.47 o
   9   3   0     4230.00     4446.42     82.97 o
  11   3   0     3198.76     3673.99     77.56 o
  13   3   0      560.41      649.04     49.30 o
  15   3   0      355.42      388.11     51.40 o
  17   3   0     1470.17     1381.63     91.96 o
  19   3   0      274.84      371.55     66.77 o
  21   3   0      185.85      158.89     62.27 o
  23   3   0      353.34      459.22     83.00 o
  25   3   0      375.58      424.56    106.15 o
   0   4   0    26834.66    25698.17    424.31 o
   2   4   0     1019.30      972.50     36.39 o
   4   4   0       63.48       70.36     17.77 o
   6   4   0     2119.22     1989.75     56.39 o
   8   4   0        2.00       -9.98     21.55 o
  10   4   0      703.40      887.80     54.78 o
  12   4   0      570.17      587.66     47.08 o
  14   4   0      205.40      219.37     40.80 o
  16   4   0      165.00      138.98     46.16 o
  18   4   0     1630.37     1563.87    100.34 o
  20   4   0       53.56      -23.16     49.62 o
  22   4   0      223.96      282.01     74.95 o
  24   4   0      481.83      426.43    102.49 o
  26   4   0        3.15      -36.08     77.99 o
   1   5   0    13007.02    13040.99    112.24 o
   3   5   0     6496.39     6140.78     76.83 o
   5   5   0    10098.31    10410.27    114.51 o
   7   5   0     1909.93     2210.78     75.72 o
   9   5   0      429.19      473.94     46.29 o
  11   5   0     1527.79     1555.04     76.31 o
  13   5   0       23.97       66.16     38.76 o
  15   5   0     7846.91     7574.88    160.42 o
  17   5   0     2608.16     2447.81    120.37 o
  19   5   0     1200.78      988.69     91.37 o
  21   5   0     6096.09     6053.56    194.89 o
  23   5   0     2465.15     2526.09    173.87 o
  25   5   0       49.24      -64.99     89.01 o
   0   6   0    43189.62    44856.86    659.57 o
   2   6   0     6369.66     7252.32     95.52 o
   4   6   0     1732.95     1651.54     58.79 o
   6   6   0     7785.01     8138.64    130.08 o
   8   6   0      262.14      199.17     40.71 o
  10   6   0     1795.25     1690.45     80.85 o
  12   6   0     4168.31     4192.56    119.59 o
  14   6   0      452.80      470.61     66.25 o
  16   6   0      804.82      783.41     71.06 o
  18   6   0       22.92      -47.69     47.69 o
  20   6   0      269.87      316.39     73.36 o
  22   6   0      297.72      366.96     97.70 o
  24   6   0     1187.91     1180.37    165.30 o
   1   7   0     4225.66     4782.07     86.93 o
   3   7   0       51.22       16.85     25.08 o
   5   7   0       17.15       -1.50     30.42 o
   7   7   0     1459.56     1468.45     84.06 o
   9   7   0      326.38      257.94     52.81 o
  11   7   0      122.71      143.56     46.63 o
  13   7   0      217.03      157.77     53.49 o
  15   7   0     1497.39     1358.59     98.63 o
  17   7   0     1770.55     1705.65    112.47 o
  19   7   0     1374.61     1427.01    109.55 o
  21   7   0     1969.22     2044.20    186.99 o
  23   7   0       26.49       75.59     95.63 o
   0   8   0     5761.12     5721.98    143.90 o
   2   8   0     1360.05     1245.38     60.76 o
   4   8   0     1313.90     1373.92     72.16 o
   6   8   0     1283.60     1300.85     72.71 o
   8   8   0     2672.98     2587.21    114.19 o
  10   8   0     2148.94     2064.09    128.27 o
  12   8   0      212.47      224.33     68.42 o
  14   8   0      960.00      947.19     87.89 o
  16   8   0     1817.22     1726.24    135.80 o
  18   8   0      375.66      389.66     85.81 o
  20   8   0      188.93      156.93     95.63 o
  22   8   0       61.06       -6.35     87.75 o
   1   9   0     1703.05     1739.81     93.13 o
   3   9   0       72.51       14.42     35.65 o
   5   9   0      747.40      637.17     61.24 o
   7   9   0      721.31      804.80     75.02 o
   9   9   0     5270.36     5190.34    188.69 o
  11   9   0      825.30      588.09     90.88 o
  13   9   0      191.27      186.20     84.28 o
  15   9   0     1033.64      975.33    135.90 o
  17   9   0        3.11      102.39     83.60 o
  19   9   0       55.58      182.52     98.95 o
  21   9   0      156.24      153.98    116.50 o
   0  10   0     5130.25     5229.37    212.56 o
   2  10   0     1194.92     1225.01     97.97 o
   4  10   0      434.20      311.83     72.35 o
   6  10   0      162.64      146.42     59.22 o
   8  10   0      490.66      461.41     98.34 o
  10  10   0        5.36       -5.61     66.13 o
  12  10   0     2470.55     2369.97    186.31 o
  14  10   0       44.77       84.54     82.08 o
  16  10   0      120.69      122.23    133.69 o
  18  10   0      129.41      110.77    141.33 o
  20  10   0      278.56      282.92    118.47 o
   1  11   0     4665.39     4105.45    145.02 o
   3  11   0     2379.51     2206.89    132.21 o
   5  11   0     2840.06     3010.08    150.61 o
   7  11   0      725.48      690.44     89.56 o
   9  11   0      217.78      267.17     97.12 o
  11  11   0      238.58      245.04     98.34 o
  13  11   0      210.92      222.73     95.63 o
  15  11   0     1111.45     1420.95    248.28 o
  17  11   0       33.97       61.12    137.51 o
  19  11   0       26.59        7.64    141.33 o
   0  12   0      379.78      191.48     83.60 o
   2  12   0     2290.55     1936.05    115.95 o
   4  12   0        5.10      -16.90     55.05 o
   6  12   0      148.94      105.81     66.09 o
   8  12   0        9.26       17.09     76.66 o
  10  12   0      380.38      392.93    111.87 o
  12  12   0      492.26      604.86    130.81 o
  14  12   0      395.66      225.37    148.97 o
  16  12   0     1182.25     1268.16    259.74 o
   1  13   0       29.66      -14.99     50.96 o
   3  13   0      195.87      105.96     60.99 o
   5  13   0      390.45      357.80     85.95 o
   7  13   0      120.64      153.47     71.76 o
   9  13   0     1881.63     1821.49    185.00 o
  11  13   0       76.71      119.07     94.42 o
  13  13   0       69.82      103.13    141.33 o
  15  13   0       71.17      160.43    152.79 o
   0  14   0       48.00      -51.57     78.33 o
   2  14   0      106.24       10.71     57.95 o
   4  14   0       77.22       38.96     61.63 o
   6  14   0      127.51      135.96     67.06 o
   8  14   0      500.79      544.88    130.81 o
  10  14   0     1386.41     1297.62    178.26 o
  12  14   0      684.63      935.84    240.64 o
   1  15   0       19.29       -8.95     63.44 o
   3  15   0       37.97       29.95     68.26 o
   5  15   0      471.36      496.56     92.78 o
   7  15   0     1276.05     1533.91    153.50 o
   9  15   0      261.36      228.16    202.45 o
   0  16   0     1830.41     2149.17    213.17 o
   2  16   0      796.71      871.47    114.52 o
   4  16   0        7.52      -23.63     70.38 o
   6  16   0      822.30     1062.33    140.45 o
 -27   1   1      115.74      124.21    106.66 o
 -25   1   1      748.91      913.82    101.14 o
 -23   1   1        0.11       22.75     53.37 o
 -21   1   1      668.44      568.10     75.68 o
 -19   1   1      300.76      228.02     56.32 o
 -17   1   1        6.64       32.17     42.40 o
 -15   1   1     1451.49     1648.68     69.81 o
 -13   1   1     2357.95     2368.92     65.29 o
 -11   1   1     7601.90     8377.68    113.69 o
  -9   1   1     5379.07     6297.86     75.53 o
  -7   1   1    21799.00    22901.24    227.40 o
  -5   1   1      805.32      687.56     22.94 o
  -3   1   1    39934.45    38755.91    254.82 o
  -1   1   1       28.28       37.81      6.89 o
   1   1   1     8455.95     8521.88     95.37 o
   3   1   1    34359.62    35018.62    281.97 o
   5   1   1     9766.88     9551.86    128.44 o
   7   1   1     5664.39     5889.73     68.83 o
   9   1   1     7426.78     7914.97    102.81 o
  11   1   1       98.74       89.28     27.32 o
  13   1   1     1345.16     1385.51     65.48 o
  15   1   1      341.99      336.27     49.55 o
  17   1   1       56.85       90.86     50.48 o
  19   1   1     1688.89     1770.62    111.90 o
  21   1   1       83.80       70.04     59.62 o
  23   1   1        0.35      -14.32     60.05 o
  25   1   1      179.10      118.30     78.07 o
 -26   2   1     2900.05     3288.06    225.26 o
 -24   2   1      608.48      642.45     88.23 o
 -22   2   1        0.01      -11.65     50.48 o
 -20   2   1      949.73      954.62     84.82 o
 -18   2   1       20.15       12.66     42.56 o
 -16   2   1        1.41       -6.55     31.75 o
 -14   2   1     2022.03     2149.38     74.03 o
 -12   2   1        1.00       14.22     20.83 o
 -10   2   1     1476.90     1766.29     44.71 o
  -8   2   1     5091.81     5150.68     64.29 o
  -6   2   1    34535.87    36185.60    402.04 o
  -4   2   1    81216.34    81946.22    633.57 o
  -2   2   1    66339.47    63716.85    785.68 o
   0   2   1    15637.06    15228.09    152.01 o
   2   2   1    15244.76    14443.24    196.67 o
   4   2   1     3502.67     3469.11     51.14 o
   6   2   1     3067.87     3521.16     63.69 o
   8   2   1      556.49      450.84     30.69 o
  10   2   1     1018.50      838.40     43.57 o
  12   2   1     3649.15     3574.19     90.55 o
  14   2   1       10.64        8.28     29.95 o
  16   2   1       71.33       71.95     47.99 o
  18   2   1      742.04      916.37     85.36 o
  20   2   1      380.50      280.53     70.55 o
  22   2   1     1424.23     1515.89    117.12 o
  24   2   1       46.14       26.37     65.20 o
 -27   3   1      379.66      402.81    108.35 o
 -25   3   1     1332.68     1369.28    138.24 o
 -23   3   1     1222.48     1288.21    106.47 o
 -21   3   1      202.70      323.31     67.06 o
 -19   3   1     1159.17     1201.08     89.00 o
 -17   3   1        3.67       10.68     42.40 o
 -15   3   1      972.18      921.16     56.72 o
 -13   3   1     1244.75     1385.35     62.43 o
 -11   3   1    18395.37    19415.02    263.49 o
  -9   3   1       48.77       10.62     21.72 o
  -7   3   1    18617.21    18499.38    241.77 o
  -5   3   1    32060.48    31687.94    239.23 o
  -3   3   1     5223.43     5040.82     67.91 o
  -1   3   1       25.24       34.31     18.91 o
   1   3   1     4587.82     3982.14     50.25 o
   3   3   1     1410.57     1088.60     34.92 o
   5   3   1        4.74       -4.81     16.58 o
   7   3   1     5222.58     5078.88     81.11 o
   9   3   1       28.46       28.74     24.78 o
  11   3   1     1431.39     1493.27     60.92 o
  13   3   1        1.06      -18.72     27.75 o
  15   3   1     2953.29     2744.02    106.36 o
  17   3   1     3119.48     3260.39    134.63 o
  19   3   1        1.08       21.28     52.41 o
  21   3   1     2635.29     2808.24    145.73 o
  23   3   1       23.90        5.89     62.77 o
  25   3   1      521.36      458.13    112.63 o
 -26   4   1     1124.47     1071.78    133.37 o
 -24   4   1      179.30      319.31     93.13 o
 -22   4   1       37.43       -9.15     51.71 o
 -20   4   1       12.01       30.79     50.78 o
 -18   4   1      848.54      708.92     74.94 o
 -16   4   1     4779.62     4807.24    126.46 o
 -14   4   1     4552.14     4565.65    116.86 o
 -12   4   1     2816.91     3037.78     91.09 o
 -10   4   1    10006.62    11137.95    158.74 o
  -8   4   1     2872.32     3077.70     73.17 o
  -6   4   1     7298.06     8014.41    133.92 o
  -4   4   1     6580.21     5988.62     67.99 o
  -2   4   1      640.14      736.51     34.67 o
   0   4   1     2600.54     2234.48     48.59 o
   2   4   1     2878.97     2829.66     56.75 o
   4   4   1      214.81      254.72     25.17 o
   6   4   1     2485.67     2760.44     70.10 o
   8   4   1      183.05      301.71     34.21 o
  10   4   1     5760.50     5740.45    107.45 o
  12   4   1      168.43      210.89     39.51 o
  14   4   1      760.26      824.38     65.98 o
  16   4   1      698.91      758.08     69.07 o
  18   4   1        5.83       11.80     49.89 o
  20   4   1       53.58       48.32     57.89 o
  22   4   1     2689.31     2695.20    150.81 o
  24   4   1      656.86      744.95    123.05 o
 -25   5   1       44.35       17.33     77.32 o
 -23   5   1     1048.35     1111.78    124.72 o
 -21   5   1      180.69      142.90     62.49 o
 -19   5   1     1444.92     1396.82     98.44 o
 -17   5   1      799.74      715.43     74.14 o
 -15   5   1      322.17      284.78     48.87 o
 -13   5   1       60.88       86.48     36.83 o
 -11   5   1      181.61      199.72     38.44 o
  -9   5   1     2362.22     2560.86     79.78 o
  -7   5   1     6179.86     6223.78    113.06 o
  -5   5   1     2822.88     2519.88     68.84 o
  -3   5   1     3301.46     3575.03     62.44 o
  -1   5   1      867.25      975.72     41.25 o
   1   5   1      921.78      982.15     39.44 o
   3   5   1    30862.31    32331.00    369.10 o
   5   5   1      737.22      892.57     46.48 o
   7   5   1      284.69      347.83     36.30 o
   9   5   1     1056.07     1103.47     56.75 o
  11   5   1     3469.89     3478.97    107.46 o
  13   5   1     2307.70     2190.49     95.44 o
  15   5   1     1227.34     1237.17     81.46 o
  17   5   1     1136.74     1276.59     97.07 o
  19   5   1      798.66      862.16     91.52 o
  21   5   1      319.18      353.55     79.99 o
  23   5   1      702.31      679.26    114.51 o
 -24   6   1      129.07      139.34     91.36 o
 -22   6   1      319.26      341.49     90.41 o
 -20   6   1       35.24       15.93     57.89 o
 -18   6   1      221.80      177.69     57.93 o
 -16   6   1      335.65      353.58     54.45 o
 -14   6   1     1117.02     1066.98     80.96 o
 -12   6   1      106.80      109.91     40.20 o
 -10   6   1     3698.44     3599.96    100.66 o
  -8   6   1       15.55        3.35     33.62 o
  -6   6   1      511.92      626.12     45.36 o
  -4   6   1     3725.77     4186.68     90.59 o
  -2   6   1      934.91      900.19     44.74 o
   0   6   1      594.83      693.45     38.71 o
   2   6   1     1248.39     1519.23     53.91 o
   4   6   1     4331.39     4615.41     89.54 o
   6   6   1     1092.49     1082.94     56.24 o
   8   6   1      983.65     1196.03     67.02 o
  10   6   1      719.96      807.75     62.60 o
  12   6   1       46.92       12.15     43.18 o
  14   6   1     1377.47     1295.82     93.55 o
  16   6   1     3462.78     3254.91    139.74 o
  18   6   1       18.60       55.85     57.61 o
  20   6   1      140.04      119.43     66.52 o
  22   6   1      145.05      193.53     88.70 o
  24   6   1       15.41       43.44    127.96 o
 -25   7   1      312.65      323.76    117.28 o
 -23   7   1     2021.69     1897.94    185.27 o
 -21   7   1      932.68      897.30    115.06 o
 -19   7   1     2299.23     2099.65    122.87 o
 -17   7   1      206.76      220.90     60.63 o
 -15   7   1      601.90      639.41     73.15 o
 -13   7   1      348.46      390.71     62.72 o
 -11   7   1     6665.52     6573.94    161.80 o
  -9   7   1      478.87      549.37     61.39 o
  -7   7   1     2618.13     2714.88     88.11 o
  -5   7   1     1350.23     1228.03     62.52 o
  -3   7   1      140.49      176.07     35.97 o
  -1   7   1     6640.73     6602.13     98.85 o
   1   7   1     1668.14     1846.41     61.83 o
   3   7   1     1562.62     1734.12     62.23 o
   5   7   1     2743.52     2693.72     79.96 o
   7   7   1     1840.04     1758.61     93.44 o
   9   7   1      256.35      248.59     48.31 o
  11   7   1       70.20      122.32     51.53 o
  13   7   1     2772.75     2502.84    122.21 o
  15   7   1     1556.10     1521.93    104.46 o
  17   7   1     3218.30     3178.91    146.70 o
  19   7   1     1926.43     1838.04    142.43 o
  21   7   1      892.96      854.43    117.90 o
  23   7   1      118.84      153.34    103.96 o
 -24   8   1      223.91      312.92    119.08 o
 -22   8   1       14.04       26.86     86.26 o
 -20   8   1      287.12      255.71     97.23 o
 -18   8   1     1503.95     1663.96    113.69 o
 -16   8   1     1397.97     1533.20    124.55 o
 -14   8   1     3038.13     2912.82    157.80 o
 -12   8   1     6210.12     6244.20    206.37 o
 -10   8   1       22.85       19.33     46.72 o
  -8   8   1       77.90       54.95     37.72 o
  -6   8   1      226.10      181.39     41.05 o
  -4   8   1      668.19      616.13     53.43 o
  -2   8   1     6233.72     6490.59    116.22 o
   0   8   1     5800.32     5855.77    112.17 o
   2   8   1     3479.13     3368.63     90.23 o
   4   8   1      470.10      440.14     49.70 o
   6   8   1     4566.43     4322.64    134.60 o
   8   8   1      192.48      200.11     61.04 o
  10   8   1     4287.20     4140.82    170.28 o
  12   8   1     8789.86     8592.55    249.75 o
  14   8   1        7.92       -1.86     54.85 o
  16   8   1        1.13      -26.81     73.95 o
  18   8   1      822.77      885.79    111.19 o
  20   8   1     1601.49     1871.15    151.88 o
  22   8   1     1973.55     2200.49    210.88 o
 -23   9   1      533.28      643.60    137.51 o
 -21   9   1     1827.46     2086.22    191.26 o
 -19   9   1     2542.16     2317.42    189.95 o
 -17   9   1      572.73      576.78    183.35 o
 -15   9   1       84.12       34.72     72.49 o
 -13   9   1      175.48      126.65     68.25 o
 -11   9   1    11324.83    10818.77    269.69 o
  -9   9   1       98.28       97.01     60.49 o
  -7   9   1     4181.29     3985.63    119.19 o
  -5   9   1     1779.68     1802.92     87.47 o
  -3   9   1       31.19       31.64     37.07 o
  -1   9   1     1156.49     1111.75     68.07 o
   1   9   1     6971.85     6709.98    137.44 o
   3   9   1      347.92      363.51     56.61 o
   5   9   1     6232.07     5729.38    154.35 o
   7   9   1      186.99      206.10     67.89 o
   9   9   1     2052.32     2051.89    157.99 o
  11   9   1      983.78      970.40    124.16 o
  13   9   1     1447.64     1528.63    156.03 o
  15   9   1      298.61      339.54     85.03 o
  17   9   1     1720.65     1991.43    184.29 o
  19   9   1     2081.28     2177.54    205.21 o
  21   9   1      232.88      242.66    117.47 o
 -22  10   1       27.66        8.18     95.63 o
 -20  10   1     1411.98     1645.66    178.02 o
 -18  10   1      483.84      412.53    171.89 o
 -16  10   1     1198.57     1161.20    221.55 o
 -14  10   1     2290.50     2678.34    227.28 o
 -12  10   1       59.83      117.08     80.89 o
 -10  10   1     1012.23     1035.05    135.60 o
  -8  10   1     2330.33     2186.18    129.89 o
  -6  10   1     2032.86     1928.07    120.49 o
  -4  10   1    15108.72    13979.82    272.98 o
  -2  10   1     1152.85     1064.46     79.99 o
   0  10   1      533.42      441.29     70.11 o
   2  10   1     4059.56     3713.27    152.07 o
   4  10   1      266.76      272.50     66.09 o
   6  10   1      503.67      541.75     79.59 o
   8  10   1     2913.84     2449.19    175.50 o
  10  10   1     7638.13     7298.24    291.55 o
  12  10   1     2683.65     2513.08    191.77 o
  14  10   1     3696.47     3462.74    228.22 o
  16  10   1     2165.65     1970.99    278.84 o
  18  10   1      166.24      171.89    156.61 o
  20  10   1      454.01      509.23    140.24 o
 -19  11   1      199.87      145.15    160.43 o
 -17  11   1      232.87      164.25    152.79 o
 -15  11   1      131.89      152.79    137.51 o
 -13  11   1      533.33      280.60    102.53 o
 -11  11   1      130.80      107.52     81.55 o
  -9  11   1      370.60      309.17     76.37 o
  -7  11   1     2021.97     1836.38    126.48 o
  -5  11   1      558.11      512.46     82.43 o
  -3  11   1       95.82       58.52     48.99 o
  -1  11   1     1148.70     1097.27     86.00 o
   1  11   1       20.90      -11.64     50.87 o
   3  11   1     6572.12     5943.97    198.15 o
   5  11   1     3856.87     3724.14    166.56 o
   7  11   1     1673.92     1640.14    155.15 o
   9  11   1     1007.90     1035.38    137.75 o
  11  11   1       13.45       81.17     79.82 o
  13  11   1       51.59      146.39     95.17 o
  15  11   1        6.57      -53.48    114.59 o
  17  11   1      311.42      294.12    179.53 o
  19  11   1     2134.00     2379.70    297.94 o
 -18  12   1       13.83       53.48    148.97 o
 -16  12   1        9.30       30.56    133.69 o
 -14  12   1       11.40        0.00    122.23 o
 -12  12   1      316.98      133.26    101.22 o
 -10  12   1       27.38       43.64     79.64 o
  -8  12   1      383.14      427.26     85.88 o
  -6  12   1       10.11       27.02     58.70 o
  -4  12   1       16.43       11.63     48.20 o
  -2  12   1     1931.96     1668.37    107.79 o
   0  12   1      254.97      210.67     60.99 o
   2  12   1      819.37      829.31     99.76 o
   4  12   1       40.28       16.76     58.05 o
   6  12   1     2599.89     2580.63    153.50 o
   8  12   1      106.48       42.54     77.08 o
  10  12   1      394.42      363.43    112.07 o
  12  12   1       77.66       76.51     88.64 o
  14  12   1        4.81      106.95    137.51 o
  16  12   1      393.58      393.43    198.63 o
 -15  13   1       21.58       64.94    148.97 o
 -13  13   1       34.93      -11.46    122.23 o
 -11  13   1     1809.60     2067.49    273.11 o
  -9  13   1       12.70      -19.55     79.64 o
  -7  13   1      348.52      428.68     77.95 o
  -5  13   1        0.13      -37.30     50.53 o
  -3  13   1        0.33      -32.44     51.40 o
  -1  13   1      176.18       87.79     58.61 o
   1  13   1     3013.51     2850.95    141.66 o
   3  13   1     1019.13     1331.34    123.21 o
   5  13   1      804.36     1004.99    113.89 o
   7  13   1       50.92       -2.61     85.94 o
   9  13   1       70.31      113.74     89.01 o
  11  13   1       24.86      -74.24     74.24 o
  13  13   1       55.34       95.49    145.15 o
 -14  14   1       14.91      -11.46    133.69 o
 -12  14   1      528.82      420.17    190.99 o
 -10  14   1       23.61      -64.15     84.28 o
  -8  14   1        2.40        8.68     60.99 o
  -6  14   1      319.06      257.20     78.47 o
  -4  14   1      977.95     1168.18    109.51 o
  -2  14   1      247.31      249.20     74.80 o
   0  14   1      225.93      250.77     71.94 o
   2  14   1      113.17      127.05     66.27 o
   4  14   1       93.86       71.63     64.44 o
   6  14   1      861.87      982.10    151.18 o
   8  14   1      366.50      389.38    164.25 o
  10  14   1      191.13      163.91    104.92 o
  12  14   1      101.47      206.27    168.07 o
  -9  15   1       51.96      -63.84     76.19 o
  -7  15   1      744.42      983.99    112.24 o
  -5  15   1      214.67      308.44     83.75 o
  -3  15   1       21.07       12.90     65.54 o
  -1  15   1      307.83      312.81     83.20 o
   1  15   1      172.28      236.26     78.53 o
   3  15   1       28.54       50.52     68.40 o
   5  15   1     2950.01     3288.45    171.75 o
   7  15   1     1810.19     2084.99    216.03 o
   9  15   1     1071.68     1407.63    194.41 o
  -6  16   1       24.10       24.08     75.52 o
  -4  16   1      602.81      597.03    104.60 o
  -2  16   1      453.00      599.49    102.66 o
   0  16   1       97.90       91.16     77.68 o
   2  16   1      560.94      592.81    119.09 o
   4  16   1       70.80       53.96     76.15 o
 -28   0   2     1192.98     1474.42    259.74 o
 -26   0   2     2041.74     1902.23    263.56 o
 -24   0   2      904.93      908.44    129.65 o
 -22   0   2        3.38      -11.38     63.09 o
 -20   0   2     2807.43     2542.65    166.09 o
 -18   0   2    29029.52    28741.20    446.71 o
 -16   0   2      273.40      211.62     51.97 o
 -14   0   2     2969.24     3187.54     95.69 o
 -12   0   2     3717.96     3569.29     94.28 o
 -10   0   2    35543.77    38250.58    625.33 o
  -8   0   2    20442.86    21814.10    317.85 o
  -6   0   2   108533.37   112573.59    928.02 o
  -4   0   2    28202.57    28314.38    180.15 o
  -2   0   2    23400.03    23020.28    226.44 o
   0   0   2      433.98      782.90     53.48 o
   2   0   2     4226.31     4744.63    116.33 o
   4   0   2     6157.79     5795.97     88.65 o
   6   0   2    14275.32    13946.32    276.89 o
   8   0   2     5493.01     5150.56    133.64 o
  10   0   2    32307.44    31607.81    339.43 o
  12   0   2      240.07      217.45     53.46 o
  14   0   2     1391.62     1573.67    106.91 o
  16   0   2     2655.42     2809.09    183.35 o
  18   0   2    13641.67    13690.95    378.11 o
  20   0   2      412.28      410.75    109.16 o
  22   0   2     4217.31     4253.63    255.23 o
  24   0   2     9316.87     9508.78    414.44 o
 -27   1   2      321.73      217.91    112.07 o
 -25   1   2     1483.19     1691.09    119.12 o
 -23   1   2     1269.34     1256.66     99.03 o
 -21   1   2      692.77      683.72     75.83 o
 -19   1   2     2554.64     2358.17    109.76 o
 -17   1   2     8795.17     8825.67    174.02 o
 -15   1   2     4161.90     4405.55     94.65 o
 -13   1   2     6791.74     7221.75    103.59 o
 -11   1   2     9927.16     9700.42    161.53 o
  -9   1   2    23640.72    25108.38    225.64 o
  -7   1   2     7649.33     7476.00     61.70 o
  -5   1   2    29536.80    28745.43    371.47 o
  -3   1   2      164.05      185.63     18.07 o
  -1   1   2     3180.21     3088.72     47.42 o
   1   1   2    11401.70    11179.80    143.77 o
   3   1   2    16919.77    16572.56    256.71 o
   5   1   2     4584.75     4839.43     98.23 o
   7   1   2     4908.77     5031.53     83.25 o
   9   1   2     1402.73     1479.56     61.25 o
  11   1   2      946.04      915.14     54.49 o
  13   1   2     2525.60     2519.92     87.26 o
  15   1   2     2504.18     2431.89    103.44 o
  17   1   2     9691.48     9719.51    221.36 o
  19   1   2      874.91      926.30     93.99 o
  21   1   2     1063.29     1008.00    103.42 o
  23   1   2      399.03      418.92     88.27 o
  25   1   2     1124.89     1341.23    131.68 o
 -28   2   2      135.88       75.45    103.96 o
 -26   2   2      115.26       68.40     74.74 o
 -24   2   2        4.67        0.50     53.99 o
 -22   2   2     5149.62     5023.65    165.43 o
 -20   2   2       24.98        6.86     44.80 o
 -18   2   2     3873.14     3941.94    128.76 o
 -16   2   2     2186.80     2109.62     76.47 o
 -14   2   2        3.37       21.51     24.87 o
 -12   2   2     2967.62     3332.55     68.40 o
 -10   2   2    12816.76    14058.39    116.22 o
  -8   2   2     4194.41     4562.31     57.17 o
  -6   2   2      606.49      619.28     22.66 o
  -4   2   2       26.07       15.51     19.79 o
  -2   2   2     6204.28     5898.28     63.01 o
   0   2   2     2693.34     2729.25     55.74 o
   2   2   2        0.01       -0.30     16.43 o
   4   2   2        1.17       -5.71     16.58 o
   6   2   2     2364.66     2352.94     60.02 o
   8   2   2    12933.20    14023.58    150.45 o
  10   2   2     1613.07     1797.23     70.07 o
  12   2   2     2792.36     2840.08     88.91 o
  14   2   2       20.95        2.80     38.07 o
  16   2   2      814.47      790.67     80.68 o
  18   2   2     2821.75     2767.34    136.55 o
  20   2   2      124.31      163.73     66.80 o
  22   2   2     4119.88     4186.77    181.25 o
  24   2   2       56.17       39.70     71.39 o
 -27   3   2      400.73      328.98    100.72 o
 -25   3   2      391.25      459.45     96.67 o
 -23   3   2       52.35       22.81     53.03 o
 -21   3   2       93.88       77.29     52.65 o
 -19   3   2      143.32      138.23     50.68 o
 -17   3   2      923.02     1069.13     75.75 o
 -15   3   2     9098.86     9375.76    147.48 o
 -13   3   2     8092.35     8370.31    133.81 o
 -11   3   2      122.50       81.41     23.65 o
  -9   3   2    48784.46    52864.76    689.60 o
  -7   3   2     2281.00     2248.58     49.83 o
  -5   3   2     1092.27     1046.75     34.83 o
  -3   3   2       84.60       82.34     17.72 o
  -1   3   2     1433.89     1354.64     37.31 o
   1   3   2     2402.95     2357.34     43.68 o
   3   3   2     1047.23     1035.35     36.10 o
   5   3   2       39.46       65.63     22.85 o
   7   3   2       24.70       39.07     25.69 o
   9   3   2    10510.86    11064.91    162.72 o
  11   3   2     2632.14     2851.46     87.37 o
  13   3   2      535.34      542.97     51.27 o
  15   3   2     2215.56     2328.21    103.77 o
  17   3   2      756.67      816.64     84.78 o
  19   3   2      123.11      140.83     64.28 o
  21   3   2       99.27       47.27     62.84 o
  23   3   2       16.41       63.57     69.06 o
 -26   4   2      899.38      982.54    125.44 o
 -24   4   2      311.64      421.97     92.48 o
 -22   4   2      300.95      347.02     68.66 o
 -20   4   2     2506.07     2415.25    117.99 o
 -18   4   2       33.22        5.75     41.81 o
 -16   4   2       44.30       49.08     33.55 o
 -14   4   2      342.86      330.59     38.61 o
 -12   4   2     1424.02     1382.36     58.74 o
 -10   4   2    18017.92    19844.14    217.68 o
  -8   4   2     1517.22     1904.73     54.34 o
  -6   4   2     2019.23     2037.47     48.01 o
  -4   4   2      775.47      629.75     38.06 o
  -2   4   2      594.88      652.30     29.16 o
   0   4   2      712.29      741.11     29.59 o
   2   4   2      215.61      201.50     22.16 o
   4   4   2       11.34       44.99     22.36 o
   6   4   2        0.35       15.13     25.01 o
   8   4   2     5256.32     5938.97    108.89 o
  10   4   2     8211.06     8413.42    148.28 o
  12   4   2        0.10        9.99     31.65 o
  14   4   2      152.17      149.97     47.40 o
  16   4   2        0.24      -16.41     46.48 o
  18   4   2       12.62       36.61     54.31 o
  20   4   2      962.63      917.87    100.45 o
  22   4   2      733.30      850.92    105.59 o
  24   4   2        2.71      -14.74     79.86 o
 -27   5   2     1255.83     1515.66    195.81 o
 -25   5   2      333.94      448.88     99.37 o
 -23   5   2      282.55      386.59     88.24 o
 -21   5   2        1.73       -2.41     48.60 o
 -19   5   2     1971.39     1849.06    105.57 o
 -17   5   2     1327.88     1324.61     87.68 o
 -15   5   2     4046.79     4142.89    102.26 o
 -13   5   2     1200.96     1210.45     66.08 o
 -11   5   2    12460.82    12614.57    207.53 o
  -9   5   2     1778.10     1562.84     64.47 o
  -7   5   2     6405.98     6816.00    107.85 o
  -5   5   2     3759.52     4146.51     77.87 o
  -3   5   2     5168.82     4869.95     82.47 o
  -1   5   2     1808.45     1859.96     50.14 o
   1   5   2      395.24      333.89     30.01 o
   3   5   2     5839.30     5577.20     93.54 o
   5   5   2       60.66       15.60     25.82 o
   7   5   2       81.64      122.83     32.48 o
   9   5   2      261.69      349.36     42.51 o
  11   5   2     1589.53     1587.97     93.04 o
  13   5   2     1020.89      896.67     71.95 o
  15   5   2     4778.00     4949.89    162.12 o
  17   5   2      253.63      252.37     67.54 o
  19   5   2       78.53      108.12     64.62 o
  21   5   2      919.07      907.39    120.39 o
  23   5   2       33.44       32.37     80.91 o
 -26   6   2      351.51      385.68    132.32 o
 -24   6   2       17.20        9.41     71.19 o
 -22   6   2      252.76      338.53     86.50 o
 -20   6   2       23.87        1.55     48.59 o
 -18   6   2    10177.34     9789.73    205.93 o
 -16   6   2      482.79      364.54     61.72 o
 -14   6   2      642.08      641.14     58.98 o
 -12   6   2     2088.60     2011.89     83.50 o
 -10   6   2     1082.87     1073.87     69.65 o
  -8   6   2       66.96       53.31     26.96 o
  -6   6   2     3848.29     3590.89     83.55 o
  -4   6   2     3845.90     3220.08     87.11 o
  -2   6   2     1539.38     1563.22     57.49 o
   0   6   2     2536.86     2715.60     73.31 o
   2   6   2     1285.85     1324.40     52.72 o
   4   6   2      415.91      302.21     34.81 o
   6   6   2     2544.82     2465.84     79.79 o
   8   6   2      884.21      843.52     55.18 o
  10   6   2      328.52      237.47     53.46 o
  12   6   2       29.75        3.38     44.17 o
  14   6   2      164.32      206.98     54.38 o
  16   6   2      796.19      785.24     87.96 o
  18   6   2     9355.35     9091.88    237.59 o
  20   6   2      336.14      476.55    101.01 o
  22   6   2     2025.06     2102.58    168.07 o
 -25   7   2     1563.41     1539.87    278.84 o
 -23   7   2     1036.86      944.14    119.80 o
 -21   7   2      339.43      365.23     88.17 o
 -19   7   2      711.87      626.62     78.29 o
 -17   7   2     2955.77     2720.79    147.92 o
 -15   7   2      571.11      613.12     70.28 o
 -13   7   2     4820.91     4739.35    146.38 o
 -11   7   2      380.14      391.07     58.46 o
  -9   7   2     6743.19     6489.18    125.77 o
  -7   7   2       71.88       65.59     32.31 o
  -5   7   2      794.96      789.87     53.20 o
  -3   7   2       86.92      174.39     35.02 o
  -1   7   2      891.56      972.07     47.25 o
   1   7   2      142.05      174.36     31.92 o
   3   7   2       48.65      -13.97     28.67 o
   5   7   2      185.48      214.35     42.84 o
   7   7   2     1860.06     1908.51     84.50 o
   9   7   2     1967.27     1913.92    102.90 o
  11   7   2        8.87        5.79     45.42 o
  13   7   2      832.35      849.53     85.79 o
  15   7   2       10.55      -43.18     43.18 o
  17   7   2     1906.24     1783.17    138.62 o
  19   7   2      155.77       56.48     76.77 o
  21   7   2       17.06      -33.38     75.32 o
 -24   8   2       92.13      133.38     96.05 o
 -22   8   2       95.37       89.76     87.18 o
 -20   8   2      187.70      197.86     78.96 o
 -18   8   2      428.94      460.09    120.17 o
 -16   8   2     1924.72     1943.38    171.85 o
 -14   8   2      152.85      144.28     66.28 o
 -12   8   2      593.88      560.38     71.74 o
 -10   8   2     7546.31     7644.40    174.13 o
  -8   8   2     5640.55     5405.84    123.30 o
  -6   8   2     1273.82     1210.80     67.17 o
  -4   8   2       52.03       61.59     30.66 o
  -2   8   2     1490.51     1467.90     71.27 o
   0   8   2       71.75       71.96     31.76 o
   2   8   2      614.01      686.81     56.41 o
   4   8   2       76.11       49.75     36.84 o
   6   8   2     3227.88     3186.91    140.04 o
   8   8   2    14709.46    14418.17    325.34 o
  10   8   2      832.11      970.48     85.33 o
  12   8   2     4265.74     4253.05    180.76 o
  14   8   2      940.16      961.67    108.52 o
  16   8   2      267.17      270.99     87.28 o
  18   8   2      203.74      255.01     88.04 o
  20   8   2      190.59      141.49     85.84 o
 -23   9   2      139.67      196.05    104.44 o
 -21   9   2        0.14      -25.97    101.22 o
 -19   9   2        0.42      141.33    133.69 o
 -17   9   2       15.45       80.21    118.41 o
 -15   9   2     1330.20     1220.76    119.56 o
 -13   9   2        1.36      -17.19     53.75 o
 -11   9   2    12207.06    11991.24    280.72 o
  -9   9   2    19025.57    17703.68    285.42 o
  -7   9   2       54.93       54.78     40.60 o
  -5   9   2     2822.93     2775.77     90.09 o
  -3   9   2      515.22      458.27     51.37 o
  -1   9   2        0.16       -0.56     34.27 o
   1   9   2      147.73      125.76     45.08 o
   3   9   2     1288.44     1013.51     76.79 o
   5   9   2     2251.92     2112.89    150.97 o
   7   9   2      235.73      170.29     74.24 o
   9   9   2     7679.43     7523.47    279.46 o
  11   9   2    13822.48    13037.27    379.31 o
  13   9   2      380.84      343.40     83.57 o
  15   9   2      377.10      440.58    135.60 o
  17   9   2       39.40       42.62     71.89 o
  19   9   2        1.91      -28.98     72.51 o
 -22  10   2        9.63       37.30     91.36 o
 -20  10   2       26.06      145.15    148.97 o
 -18  10   2      294.43      286.48    156.61 o
 -16  10   2      156.28      210.09    145.15 o
 -14  10   2      417.59      314.22    102.21 o
 -12  10   2     1872.47     1594.82    155.29 o
 -10  10   2     4554.36     4241.40    166.94 o
  -8  10   2     2628.88     2449.47    144.71 o
  -6  10   2     3349.18     3276.03    124.00 o
  -4  10   2     1312.30     1557.74     98.69 o
  -2  10   2     6155.21     6380.33    185.38 o
   0  10   2     1151.92     1262.94     97.97 o
   2  10   2        7.76      -43.38     46.21 o
   4  10   2       42.28       89.39     54.85 o
   6  10   2      606.33      631.39    105.23 o
   8  10   2     2594.23     2732.07    185.00 o
  10  10   2     7029.49     6834.05    287.57 o
  12  10   2      549.57      705.04    158.52 o
  14  10   2      144.29      201.61     97.89 o
  16  10   2      202.22      152.79    145.15 o
  18  10   2      760.64      830.82    125.22 o
 -21  11   2      621.17      633.07    136.67 o
 -19  11   2       12.72       22.92    133.69 o
 -17  11   2      361.23      515.67    183.35 o
 -15  11   2      966.63      775.41    194.81 o
 -13  11   2       45.03       -4.37     75.05 o
 -11  11   2        1.22       40.89     72.78 o
  -9  11   2     1365.66     1243.91    108.48 o
  -7  11   2      429.01      419.82     65.47 o
  -5  11   2      648.58      516.24     69.37 o
  -3  11   2     3278.60     3347.99    132.70 o
  -1  11   2      291.48      306.78     69.38 o
   1  11   2      432.42      403.66     76.04 o
   3  11   2     2270.79     2321.19    138.01 o
   5  11   2      486.00      544.79    104.92 o
   7  11   2      491.03      410.58    101.26 o
   9  11   2      218.66      181.98     89.73 o
  11  11   2      521.19      356.11    105.44 o
  13  11   2       22.24      -19.89     78.19 o
  15  11   2     1316.64     1810.56    286.48 o
  17  11   2      129.36      141.33    156.61 o
 -18  12   2        0.27        3.82    137.51 o
 -16  12   2      731.40      763.95    213.91 o
 -14  12   2        0.47       53.48    129.87 o
 -12  12   2      117.18       67.29     87.75 o
 -10  12   2        7.02       21.90     59.35 o
  -8  12   2     1691.54     1530.38    105.16 o
  -6  12   2      678.13      717.65     81.84 o
  -4  12   2       56.78       45.85     51.53 o
  -2  12   2      684.07      787.19     83.04 o
   0  12   2      141.46      141.00     67.16 o
   2  12   2       29.39      -12.63     57.69 o
   4  12   2       98.68      167.21     69.67 o
   6  12   2     1232.08     1195.29    146.74 o
   8  12   2     3656.05     3178.36    217.42 o
  10  12   2      656.64      642.14    128.27 o
  12  12   2      765.54      690.99    171.89 o
  14  12   2      590.22      687.55    217.73 o
  16  12   2      120.33      225.37    179.53 o
 -17  13   2      322.22      496.57    202.45 o
 -15  13   2      247.21      156.61    160.43 o
 -13  13   2        0.17       11.46    129.87 o
 -11  13   2      143.34      155.27     99.83 o
  -9  13   2      319.09      290.85     71.42 o
  -7  13   2      156.03      171.36     62.81 o
  -5  13   2      177.83      171.71     63.29 o
  -3  13   2      613.75      540.57     84.35 o
  -1  13   2      947.94      814.64     91.79 o
   1  13   2     2430.34     2622.72    158.57 o
   3  13   2     4056.37     3962.56    187.97 o
   5  13   2     2526.24     2498.30    197.85 o
   7  13   2     1388.36     1407.85    179.53 o
   9  13   2        0.25      -66.88     66.88 o
  11  13   2        0.47      -13.31     86.30 o
  13  13   2      308.30      565.32    213.91 o
 -14  14   2        9.44      -57.30    133.69 o
 -12  14   2       30.45       15.28    126.05 o
 -10  14   2     1562.11     1693.62    178.82 o
  -8  14   2     1142.05     1268.03    112.15 o
  -6  14   2      602.27      649.39     91.09 o
  -4  14   2        0.82       28.94     59.48 o
  -2  14   2      238.24      218.13     71.27 o
   0  14   2      327.37      233.70     71.06 o
   2  14   2      201.46       87.87     65.52 o
   4  14   2       87.13       98.48     76.19 o
   6  14   2      874.59     1081.26    159.08 o
   8  14   2     1112.81     1560.78    186.37 o
  10  14   2     1210.51     1165.28    176.53 o
 -11  15   2     1176.10     1489.70    282.66 o
  -9  15   2      145.11      166.85     79.77 o
  -7  15   2       20.91       84.23     72.20 o
  -5  15   2      516.30      597.64     95.13 o
  -3  15   2       26.28       78.61     68.71 o
  -1  15   2      339.32      296.84     93.73 o
   1  15   2      370.74      425.91     88.34 o
   3  15   2       65.38      143.77     74.44 o
   5  15   2      278.13      156.61    106.66 o
   7  15   2        0.64      -34.00     95.63 o
   9  15   2       84.23      244.46    183.35 o
  -6  16   2     1446.28     1692.39    140.44 o
  -4  16   2       27.60      -66.78     66.78 o
  -2  16   2      780.08      780.55    110.03 o
   0  16   2       15.02      -55.26     69.31 o
   2  16   2      167.58      141.67     83.26 o
   4  16   2      174.85      141.86     95.45 o
 -27   1   3      124.78      100.68     94.07 o
 -25   1   3       10.91       24.50     61.52 o
 -23   1   3        4.48      -31.20     45.65 o
 -21   1   3      146.61       93.31     46.91 o
 -19   1   3     1834.28     1777.74     94.35 o
 -17   1   3     1290.58     1286.12     67.77 o
 -15   1   3     2087.58     2315.52     64.65 o
 -13   1   3     1926.79     2125.11     48.58 o
 -11   1   3        7.46        3.50     14.02 o
  -9   1   3      486.38      616.34     23.73 o
  -7   1   3       71.00       76.04     13.51 o
  -5   1   3       49.34       71.65     24.06 o
  -3   1   3    22105.66    22017.49    306.95 o
  -1   1   3    75217.38    74294.15   1334.13 o
   1   1   3     3809.35     3478.25     62.02 o
   3   1   3     7178.88     7333.64     90.47 o
   5   1   3       21.02        5.32     22.61 o
   7   1   3     3324.31     3337.41     81.80 o
   9   1   3      203.07      198.37     35.52 o
  11   1   3     6401.72     6476.66    126.90 o
  13   1   3     1208.78     1031.91     65.59 o
  15   1   3      293.11      271.95     62.63 o
  17   1   3      131.05      139.39     61.88 o
  19   1   3      211.59      212.29     69.52 o
  21   1   3     1164.81     1242.93    116.29 o
  23   1   3      418.90      370.47     91.76 o
 -28   2   3      216.87      318.07    119.08 o
 -26   2   3      575.33      756.56    165.72 o
 -24   2   3       83.53      105.50     66.72 o
 -22   2   3     2690.91     2872.88    127.91 o
 -20   2   3     1576.33     1723.34     98.24 o
 -18   2   3      187.66      171.88     47.07 o
 -16   2   3     3781.12     3831.85     89.78 o
 -14   2   3        0.02        3.82     20.25 o
 -12   2   3     4623.78     5184.09    106.29 o
 -10   2   3      881.50      937.88     33.03 o
  -8   2   3     2609.93     2328.28     37.38 o
  -6   2   3       11.97       99.59     28.21 o
  -4   2   3     2326.54     2108.49     41.49 o
  -2   2   3     4309.04     4312.53     49.82 o
   0   2   3     5913.50     5768.72     89.69 o
   2   2   3     6086.58     6228.20    111.27 o
   4   2   3    12554.71    11943.48    241.46 o
   6   2   3     4792.29     4585.38     98.85 o
   8   2   3      462.67      385.79     39.68 o
  10   2   3     4206.77     4102.56    101.17 o
  12   2   3     1814.35     1818.58     80.63 o
  14   2   3      389.24      368.57     57.01 o
  16   2   3      116.87       80.12     53.14 o
  18   2   3     1905.49     2029.45    126.15 o
  20   2   3     2085.05     2144.06    137.19 o
  22   2   3     3984.49     4104.27    188.79 o
  24   2   3     1022.22      930.73    136.88 o
 -27   3   3      135.62      146.96     85.20 o
 -25   3   3      672.38      750.70    104.28 o
 -23   3   3      471.33      528.28     86.87 o
 -21   3   3        0.03      -35.47     41.18 o
 -19   3   3      683.34      629.80     65.29 o
 -17   3   3     3993.31     4161.74    107.90 o
 -15   3   3     4788.83     4948.55     87.55 o
 -13   3   3     3197.09     3287.36     77.61 o
 -11   3   3    22103.64    23253.00    314.94 o
  -9   3   3     8042.78     8206.95    126.66 o
  -7   3   3     1876.19     1718.75     50.18 o
  -5   3   3     1701.02     1962.41     56.52 o
  -3   3   3     4053.29     3546.71     59.19 o
  -1   3   3    17469.34    16319.85    211.69 o
   1   3   3     1192.49     1080.20     36.30 o
   3   3   3     4246.27     3874.18     71.40 o
   5   3   3      170.04      236.93     33.24 o
   7   3   3     1000.40     1014.57     53.22 o
   9   3   3      456.33      425.92     43.31 o
  11   3   3     7651.11     7497.51    151.11 o
  13   3   3     2338.28     2302.32    102.38 o
  15   3   3     2283.36     2231.82    106.48 o
  17   3   3     2043.41     2062.44    124.76 o
  19   3   3       21.12       -5.18     57.22 o
  21   3   3      138.49      135.59     73.06 o
  23   3   3      218.66      245.89    100.19 o
 -28   4   3       11.63      -79.98     87.85 o
 -26   4   3        2.21       42.79     71.60 o
 -24   4   3      402.80      422.76     88.03 o
 -22   4   3     3621.21     3625.78    167.58 o
 -20   4   3       48.31       79.40     48.25 o
 -18   4   3      872.43      901.83     72.04 o
 -16   4   3     3879.01     3692.92     92.57 o
 -14   4   3      462.81      522.56     36.47 o
 -12   4   3    10477.68    11508.59    261.31 o
 -10   4   3      408.88      474.45     30.78 o
  -8   4   3     1323.87     1614.49     42.13 o
  -6   4   3      519.86      562.67     46.48 o
  -4   4   3     1158.82     1083.29     38.63 o
  -2   4   3      175.52      140.15     20.30 o
   0   4   3     1082.72     1189.27     37.83 o
   2   4   3      802.49      789.60     38.89 o
   4   4   3     7531.38     7321.64    128.94 o
   6   4   3     2992.23     3355.79     85.39 o
   8   4   3     1578.27     1622.03     76.80 o
  10   4   3     2763.38     2710.32     98.67 o
  12   4   3       48.85       67.12     42.66 o
  14   4   3     8319.58     7855.52    176.27 o
  16   4   3     4735.93     4619.98    166.39 o
  18   4   3       20.60       -1.29     56.27 o
  20   4   3      589.44      555.42     92.20 o
  22   4   3      788.57      788.42    123.99 o
 -27   5   3       15.54       14.60     75.81 o
 -25   5   3      166.57      185.92     78.26 o
 -23   5   3      927.17     1058.95    110.73 o
 -21   5   3       56.56      100.44     53.69 o
 -19   5   3     3108.01     3150.60    122.32 o
 -17   5   3     2873.00     2858.41    109.62 o
 -15   5   3      351.23      306.61     45.62 o
 -13   5   3     3788.47     3957.73     87.19 o
 -11   5   3     2550.37     2601.90     77.48 o
  -9   5   3      179.86      186.53     26.30 o
  -7   5   3        2.50       -6.76     18.72 o
  -5   5   3      538.05      520.05     35.25 o
  -3   5   3    27914.16    29276.23    323.70 o
  -1   5   3       98.85      138.09     24.03 o
   1   5   3     2537.38     2451.67     62.14 o
   3   5   3        0.32        8.97     22.81 o
   5   5   3      186.09      246.73     36.28 o
   7   5   3      200.92      185.59     39.86 o
   9   5   3       86.77      108.89     39.20 o
  11   5   3      304.88      204.61     54.36 o
  13   5   3        5.35       11.23     41.61 o
  15   5   3      713.80      776.99     75.95 o
  17   5   3       11.74       -8.37     53.66 o
  19   5   3       35.66       81.04     75.09 o
  21   5   3       51.55      118.02     84.56 o
  23   5   3      407.03      530.26    121.18 o
 -26   6   3       12.13       29.94     73.66 o
 -24   6   3      185.37      165.17     78.91 o
 -22   6   3      214.45      291.92     79.80 o
 -20   6   3     2305.42     2386.00    116.80 o
 -18   6   3     1494.68     1359.65     87.94 o
 -16   6   3      216.39      257.80     48.73 o
 -14   6   3     9639.20     9315.99    181.91 o
 -12   6   3     1878.41     1987.18     79.57 o
 -10   6   3     3179.90     3260.63     98.88 o
  -8   6   3      413.36      530.66     36.98 o
  -6   6   3      218.87      314.17     31.24 o
  -4   6   3     9831.91    10273.15    135.40 o
  -2   6   3       45.18       66.15     27.46 o
   0   6   3      560.51      713.72     42.52 o
   2   6   3     2352.42     2521.23     74.13 o
   4   6   3     1934.20     1905.72     77.80 o
   6   6   3     1443.84     1666.29     79.10 o
   8   6   3        8.14        2.59     35.17 o
  10   6   3     2753.38     2658.90    118.81 o
  12   6   3      115.07      190.50     56.94 o
  14   6   3     1073.51     1065.57     83.55 o
  16   6   3       67.88       45.17     66.24 o
  18   6   3     1185.38     1058.86    122.60 o
  20   6   3       49.95       33.91     75.75 o
  22   6   3       41.58       70.66     89.09 o
 -25   7   3      124.77      135.02     84.81 o
 -23   7   3      221.53      261.20     85.17 o
 -21   7   3       16.50       17.35     63.39 o
 -19   7   3     1342.22     1236.35     90.85 o
 -17   7   3     2296.27     2311.25    176.73 o
 -15   7   3     2202.36     2397.25    116.13 o
 -13   7   3     8564.11     7871.15    198.87 o
 -11   7   3     1495.61     1440.86     83.79 o
  -9   7   3      951.54      940.47     58.02 o
  -7   7   3      242.51      266.83     38.33 o
  -5   7   3      624.09      707.69     47.93 o
  -3   7   3       14.56       17.88     27.13 o
  -1   7   3     3301.42     3368.17     90.76 o
   1   7   3     4552.77     4510.01     95.88 o
   3   7   3       49.24       38.80     39.01 o
   5   7   3      294.07      337.95     48.42 o
   7   7   3      776.11      834.53     63.76 o
   9   7   3      413.83      418.45     65.83 o
  11   7   3     5638.49     5717.48    171.83 o
  13   7   3       26.52      -20.13     56.25 o
  15   7   3      655.73      640.94     83.82 o
  17   7   3     1696.33     1810.50    146.57 o
  19   7   3      110.22       90.43     80.11 o
  21   7   3       32.47       49.73     84.56 o
 -24   8   3       13.10      -16.39     81.66 o
 -22   8   3      693.77      713.05    108.56 o
 -20   8   3     1587.15     1737.25    132.62 o
 -18   8   3       42.48       91.79     90.21 o
 -16   8   3     3395.90     3438.80    378.16 o
 -14   8   3      879.97      806.45     95.24 o
 -12   8   3     6090.50     5668.17    157.24 o
 -10   8   3     4665.74     4453.99    114.93 o
  -8   8   3     5377.67     5207.47    117.43 o
  -6   8   3    29748.03    28673.86    243.99 o
  -4   8   3    11033.74    11340.91    208.18 o
  -2   8   3      685.97      756.09     54.39 o
   0   8   3       91.29       72.45     35.32 o
   2   8   3     1285.49     1392.39     74.00 o
   4   8   3      341.11      233.73     51.94 o
   6   8   3     1421.80     1287.17     99.19 o
   8   8   3      297.92      268.04     68.78 o
  10   8   3     3083.84     3017.94    155.71 o
  12   8   3      273.40      154.83     68.43 o
  14   8   3      851.73      959.34    123.48 o
  16   8   3      499.21      552.38    100.51 o
  18   8   3     2143.54     2266.93    167.97 o
  20   8   3     1629.17     1792.22    162.27 o
 -23   9   3       70.76       45.84     87.01 o
 -21   9   3       89.43      106.53     83.52 o
 -19   9   3     2280.21     2467.56    286.48 o
 -17   9   3     2918.99     3116.30    221.84 o
 -15   9   3      586.86      623.14     97.46 o
 -13   9   3     3465.03     3436.54    172.91 o
 -11   9   3     3488.41     3281.80    112.68 o
  -9   9   3      283.16      162.96     48.48 o
  -7   9   3      241.46      228.53     42.88 o
  -5   9   3     1801.97     1561.20     72.24 o
  -3   9   3       32.84       39.18     36.08 o
  -1   9   3     7633.28     7695.61    148.24 o
   1   9   3     1542.88     1536.04     89.70 o
   3   9   3     2614.99     2408.16    153.32 o
   5   9   3      399.68      377.83     84.79 o
   7   9   3       70.67       22.66     61.12 o
   9   9   3     1594.01     1593.22    171.89 o
  11   9   3     5309.01     5460.74    210.23 o
  13   9   3      513.85      666.03    101.25 o
  15   9   3      894.55      942.10    149.45 o
  17   9   3      473.98      584.02    110.09 o
  19   9   3        1.13      -55.18     77.84 o
 -22  10   3     1864.99     1887.78    182.64 o
 -20  10   3     1990.85     1844.94    275.02 o
 -18  10   3      433.77      469.83    171.89 o
 -16  10   3      156.59       49.66    110.77 o
 -14  10   3       18.91       52.82     78.19 o
 -12  10   3      111.11       32.50     74.24 o
 -10  10   3     4577.34     4713.98    162.76 o
  -8  10   3     1921.62     1711.76     90.04 o
  -6  10   3     1728.83     1506.27     84.44 o
  -4  10   3      795.70      834.28     83.38 o
  -2  10   3      121.74      108.71     54.56 o
   0  10   3     4784.89     4646.68    167.14 o
   2  10   3      700.42      571.35     79.15 o
   4  10   3    16809.85    16626.28    390.64 o
   6  10   3     6518.25     6193.81    301.76 o
   8  10   3        0.88       34.38     70.23 o
  10  10   3     4425.02     4532.84    244.34 o
  12  10   3      278.61      261.98    101.26 o
  14  10   3      399.34      341.78     94.03 o
  16  10   3      194.12      341.78    123.89 o
  18  10   3      259.33      241.07     97.48 o
 -21  11   3      217.75      148.97    160.43 o
 -19  11   3      290.98      278.84    164.25 o
 -17  11   3        9.61      -22.92    106.95 o
 -15  11   3        1.42       38.20    114.59 o
 -13  11   3      604.72     1004.35    140.37 o
 -11  11   3     1423.83     1438.28    115.11 o
  -9  11   3        9.72      -22.59     44.11 o
  -7  11   3      129.42      102.27     51.87 o
  -5  11   3     5333.56     5153.34    158.62 o
  -3  11   3    11422.36    10416.05    246.45 o
  -1  11   3      240.42      324.18     69.64 o
   1  11   3     7585.12     7132.46    215.85 o
   3  11   3     4606.44     4207.98    214.61 o
   5  11   3      431.87      394.17     98.34 o
   7  11   3      122.08      164.73     85.05 o
   9  11   3      316.85      129.87     87.01 o
  11  11   3       26.56       78.85     90.45 o
  13  11   3     1113.61     1094.27    160.55 o
  15  11   3      533.42      561.50    206.27 o
 -20  12   3     2383.59     3254.43    374.34 o
 -18  12   3      331.58      416.35    187.17 o
 -16  12   3      121.98      133.69    145.15 o
 -14  12   3      212.24      259.74    156.61 o
 -12  12   3        7.13       15.67    106.95 o
 -10  12   3       99.27       51.10     53.98 o
  -8  12   3      175.07       89.31     55.06 o
  -6  12   3        4.88       10.93     47.32 o
  -4  12   3     2441.89     2612.10    128.74 o
  -2  12   3       54.58       33.69     55.84 o
   0  12   3      407.41      494.44     84.41 o
   2  12   3      845.98      710.47     96.02 o
   4  12   3      139.39      122.10     79.37 o
   6  12   3      115.16      125.05     82.35 o
   8  12   3      478.12      607.07    121.54 o
  10  12   3       80.62      109.82     91.71 o
  12  12   3      123.50      156.71    103.96 o
  14  12   3      708.25      813.61    229.18 o
 -17  13   3      495.24      828.89    233.00 o
 -15  13   3      110.27      179.53    152.79 o
 -13  13   3       82.88      187.17    145.15 o
 -11  13   3      436.42      482.65     80.63 o
  -9  13   3        8.98       50.16     57.98 o
  -7  13   3      187.96      250.37     68.21 o
  -5  13   3       96.80       78.72     56.14 o
  -3  13   3      229.52      332.74     73.12 o
  -1  13   3     1066.17     1027.90    110.81 o
   1  13   3     2018.69     1655.97    133.04 o
   3  13   3      180.72      133.34     89.01 o
   5  13   3       19.36       24.67     79.64 o
   7  13   3       21.81       26.93     82.08 o
   9  13   3        0.71       32.01     84.79 o
  11  13   3     1397.77     1884.69    201.21 o
 -14  14   3       83.40       68.76    148.97 o
 -12  14   3      272.03      233.00    168.07 o
 -10  14   3      681.42      785.08    114.11 o
  -8  14   3       59.04       52.91     61.51 o
  -6  14   3     2015.62     2294.72    139.49 o
  -4  14   3        2.99      -29.41     54.19 o
  -2  14   3       68.59       63.32     62.13 o
   0  14   3       27.63       -3.62     56.81 o
   2  14   3       17.59       10.63     68.42 o
   4  14   3      302.09      328.41    110.64 o
   6  14   3      428.23      373.65    119.63 o
   8  14   3      222.22      279.80    118.02 o
  10  14   3      445.27      414.44    134.97 o
 -11  15   3      353.82      339.96    187.17 o
  -9  15   3      100.54       51.67     80.87 o
  -7  15   3        7.28       33.84     66.10 o
  -5  15   3      389.61      240.58     79.87 o
  -3  15   3       16.85      -24.56     63.49 o
  -1  15   3     1125.61     1109.77    113.31 o
   1  15   3     2709.84     2885.88    162.67 o
   3  15   3     1125.54     1006.57    159.29 o
   5  15   3      774.56      662.80    145.78 o
   7  15   3     1207.66     1422.52    188.55 o
  -6  16   3     1098.81     1404.75    149.02 o
  -4  16   3      368.00      559.80    104.75 o
  -2  16   3      150.23      102.99     79.46 o
   0  16   3      408.62      483.87     98.26 o
   2  16   3      116.19      132.10     94.19 o
 -28   0   4        0.05      -19.10    118.41 o
 -26   0   4     1255.30     1214.68    210.09 o
 -24   0   4     5504.01     5891.77    347.60 o
 -22   0   4    10292.17    10604.41    293.81 o
 -20   0   4      158.04      101.02     63.43 o
 -18   0   4    11153.37    11024.26    488.93 o
 -16   0   4      864.41      875.87     66.09 o
 -14   0   4     1573.05     1669.34     65.67 o
 -12   0   4    17152.98    19081.78    355.06 o
 -10   0   4     2193.57     1710.11     58.34 o
  -8   0   4       12.92        9.47     16.08 o
  -6   0   4      814.71      879.68     47.21 o
  -4   0   4    30097.72    27177.26    767.14 o
  -2   0   4    35737.18    35555.62    721.29 o
   0   0   4   728529.56   728374.63  17573.17 o
   2   0   4    44417.13    48605.67    958.69 o
   4   0   4     2437.87     2231.27    141.48 o
   6   0   4    37288.48    36865.78    354.88 o
   8   0   4    13103.91    13279.54    301.76 o
  10   0   4      944.97      873.14     82.61 o
  12   0   4      845.17      849.56     88.61 o
  14   0   4     4356.86     4015.41    309.40 o
  16   0   4    10108.67    10240.77    355.24 o
  18   0   4     1504.74     1498.42    168.66 o
  20   0   4    13294.46    12714.01    422.64 o
  22   0   4     1104.42      863.06    160.55 o
 -29   1   4      142.21       36.12     94.42 o
 -27   1   4     2007.99     1986.99    186.31 o
 -25   1   4     1300.82     1199.58    114.37 o
 -23   1   4        3.50       71.47     47.52 o
 -21   1   4     2878.66     2984.42    116.14 o
 -19   1   4     3410.76     3153.20    109.76 o
 -17   1   4     6794.81     6920.71    115.43 o
 -15   1   4     7701.07     7970.62     93.01 o
 -13   1   4       34.71       21.94     15.12 o
 -11   1   4      473.32      496.19     22.32 o
  -9   1   4     2524.76     2588.63     46.35 o
  -7   1   4    31403.61    31433.54    520.58 o
  -5   1   4     7380.80     7322.11     99.78 o
  -3   1   4       52.35       89.52     15.91 o
  -1   1   4   128207.02   129948.12   2212.88 o
   1   1   4    10667.88    11803.84    171.03 o
   3   1   4      493.34      482.52     33.50 o
   5   1   4      618.83      743.71     45.67 o
   7   1   4    11570.59    11525.53    149.83 o
   9   1   4    11425.89    10768.08    157.12 o
  11   1   4    13019.80    12469.38    180.52 o
  13   1   4     6562.73     6192.64    140.33 o
  15   1   4      904.24      924.19     89.54 o
  17   1   4      145.70      165.69     64.35 o
  19   1   4     5197.17     5383.95    227.70 o
  21   1   4      509.95      611.16     99.87 o
  23   1   4       86.00       84.26     93.97 o
 -28   2   4        1.30      -72.96     79.82 o
 -26   2   4     1403.87     1606.74    131.38 o
 -24   2   4     1752.05     1693.74    124.72 o
 -22   2   4      806.13      936.11     78.91 o
 -20   2   4      189.92      183.67     48.34 o
 -18   2   4     1900.01     1777.34     77.32 o
 -16   2   4      673.79      672.61     38.58 o
 -14   2   4      460.33      508.53     29.20 o
 -12   2   4      294.10      177.64     18.82 o
 -10   2   4     8983.44     9236.96     87.61 o
  -8   2   4      195.59      201.24     28.55 o
  -6   2   4      150.99      230.77     34.21 o
  -4   2   4      125.90      113.70     14.52 o
  -2   2   4     2618.79     2608.83     44.76 o
   0   2   4     1275.01     1264.86     40.57 o
   2   2   4     2988.84     2938.05     62.80 o
   4   2   4     4392.12     4160.36     94.59 o
   6   2   4      713.76      654.05     45.39 o
   8   2   4      199.66      165.96     35.68 o
  10   2   4     3049.62     2922.95     94.50 o
  12   2   4      133.23      164.44     43.58 o
  14   2   4      632.83      608.39     67.79 o
  16   2   4     3874.99     3729.78    156.04 o
  18   2   4      797.15      783.90     95.62 o
  20   2   4      786.71      874.43    105.09 o
  22   2   4      550.67      599.96    119.56 o
 -27   3   4     1895.99     1977.04    184.90 o
 -25   3   4       90.06      210.29     74.94 o
 -23   3   4      173.98      140.22     64.60 o
 -21   3   4      365.55      322.79     55.76 o
 -19   3   4      541.54      595.46     60.13 o
 -17   3   4     2253.92     2270.82     66.77 o
 -15   3   4      136.54      133.77     25.14 o
 -13   3   4        0.82        4.94     17.01 o
 -11   3   4       91.24      122.69     17.53 o
  -9   3   4     6094.08     6671.10    120.09 o
  -7   3   4     6339.91     6405.86     74.12 o
  -5   3   4     8626.58     9040.58    160.35 o
  -3   3   4    12478.04    12594.06    246.34 o
  -1   3   4     2034.81     2142.47     45.57 o
   1   3   4      699.96      764.78     37.01 o
   3   3   4        6.94       12.24     24.26 o
   5   3   4      233.05      228.21     36.60 o
   7   3   4     5345.22     5571.51    122.95 o
   9   3   4     3128.75     3105.08    103.99 o
  11   3   4       66.17       97.44     39.29 o
  13   3   4     1624.72     1710.65     94.12 o
  15   3   4      484.14      418.93     73.48 o
  17   3   4      116.07      141.29     65.14 o
  19   3   4      168.31      206.14     76.15 o
  21   3   4      603.35      514.06    113.11 o
 -28   4   4      464.09      495.17    131.61 o
 -26   4   4       37.34       39.94     68.92 o
 -24   4   4      116.74      155.61     67.94 o
 -22   4   4       32.69       86.11     58.82 o
 -20   4   4      428.23      397.21     58.66 o
 -18   4   4       13.73      -12.11     32.56 o
 -16   4   4       81.82       66.60     25.82 o
 -14   4   4      349.49      398.20     31.25 o
 -12   4   4     1169.12     1198.30     50.97 o
 -10   4   4     3398.64     3957.52    102.55 o
  -8   4   4       93.49      110.47     22.95 o
  -6   4   4      738.97      856.44     53.91 o
  -4   4   4     3016.79     3107.68     59.79 o
  -2   4   4     4596.25     4801.16     91.70 o
   0   4   4     5659.15     5237.92    109.77 o
   2   4   4     1044.99     1179.81     52.73 o
   4   4   4      292.83      241.98     37.49 o
   6   4   4     1263.40     1165.34     66.54 o
   8   4   4       16.36       -4.43     34.94 o
  10   4   4     1006.94     1026.08     65.27 o
  12   4   4        9.21      -14.81     40.04 o
  14   4   4       98.38       69.68     47.25 o
  16   4   4     1411.20     1448.63    112.59 o
  18   4   4      537.54      497.56    100.85 o
  20   4   4      726.77      817.67    124.80 o
  22   4   4      222.48      212.66     96.28 o
 -27   5   4     1723.50     1825.95    150.86 o
 -25   5   4      282.20      185.53     78.55 o
 -23   5   4      116.49       98.90     66.02 o
 -21   5   4     2542.60     2250.77    132.53 o
 -19   5   4     1913.95     1731.84     92.72 o
 -17   5   4    10972.07    10351.31    202.81 o
 -15   5   4    17959.38    19098.55    334.25 o
 -13   5   4     2098.15     2257.84     73.82 o
 -11   5   4      263.90      122.59     29.28 o
  -9   5   4     1519.50     1501.86     53.72 o
  -7   5   4     3799.72     4523.27     67.21 o
  -5   5   4     4722.84     5042.26     84.44 o
  -3   5   4      408.91      318.82     29.75 o
  -1   5   4    25427.21    25324.45    385.18 o
   1   5   4     1143.37     1392.33     56.66 o
   3   5   4     1683.06     1865.12     67.40 o
   5   5   4        0.09       22.76     32.42 o
   7   5   4     2531.46     2619.44     96.61 o
   9   5   4     2652.89     2621.57    113.87 o
  11   5   4     6022.72     5590.08    147.83 o
  13   5   4     3384.40     3287.31    126.25 o
  15   5   4      153.16      197.67     67.06 o
  17   5   4      104.77      123.41     76.72 o
  19   5   4     1640.38     1586.21    149.15 o
  21   5   4     3063.99     3151.47    204.07 o
 -26   6   4        0.62       32.56     71.40 o
 -24   6   4     1288.81     1280.97    122.43 o
 -22   6   4     2207.90     2173.38    139.86 o
 -20   6   4      459.65      590.65     85.26 o
 -18   6   4     2106.49     1808.21     99.11 o
 -16   6   4     1376.24     1371.89     89.38 o
 -14   6   4       11.72        1.71     32.56 o
 -12   6   4     7709.26     7215.11    134.03 o
 -10   6   4     8934.29     8376.72    116.45 o
  -8   6   4     6942.29     6922.82    133.52 o
  -6   6   4       12.75       33.41     23.74 o
  -4   6   4    12214.36    12090.34    150.80 o
  -2   6   4    10413.68    11633.93    269.22 o
   0   6   4    14748.49    15585.39    295.18 o
   2   6   4     8441.02     9353.28    193.03 o
   4   6   4      151.21      110.84     37.38 o
   6   6   4     4416.48     4479.13    119.47 o
   8   6   4       39.90       37.10     39.12 o
  10   6   4      293.56      347.72     63.70 o
  12   6   4     1239.77     1241.74     86.57 o
  14   6   4      305.66      164.21     62.85 o
  16   6   4     1621.60     1888.69    147.34 o
  18   6   4        0.51       32.92     74.72 o
  20   6   4     1612.42     1605.44    157.62 o
 -25   7   4      113.59       96.74     76.80 o
 -23   7   4       64.06      -32.09     60.11 o
 -21   7   4     2348.81     2072.73    138.43 o
 -19   7   4      349.95      480.69     79.25 o
 -17   7   4      292.77      331.36     96.23 o
 -15   7   4      251.45      247.64     57.25 o
 -13   7   4       92.03      100.16     48.54 o
 -11   7   4     1762.87     1800.90     74.08 o
  -9   7   4       93.29      109.31     29.17 o
  -7   7   4      205.98      173.53     32.99 o
  -5   7   4      447.02      553.25     44.02 o
  -3   7   4      498.53      444.95     43.26 o
  -1   7   4    14221.32    15024.24    238.85 o
   1   7   4      256.28      184.75     37.50 o
   3   7   4     1917.13     2061.85     86.15 o
   5   7   4      761.43      866.66     64.59 o
   7   7   4      244.58      319.35     58.30 o
   9   7   4      495.64      500.14     70.02 o
  11   7   4      679.72      665.36     90.41 o
  13   7   4      623.71      673.36     85.63 o
  15   7   4      181.35       97.46     76.32 o
  17   7   4        4.44       21.31     72.92 o
  19   7   4       38.55       39.46     85.14 o
 -24   8   4      484.93      478.53     99.07 o
 -22   8   4      782.40      745.01    103.24 o
 -20   8   4     1541.42     1567.42    123.72 o
 -18   8   4     1582.37     1463.45    159.08 o
 -16   8   4        0.01      -21.95     71.34 o
 -14   8   4      152.23       58.88     52.74 o
 -12   8   4       11.80      -15.59     37.77 o
 -10   8   4     3475.53     3409.93     98.79 o
  -8   8   4      259.75      218.38     36.38 o
  -6   8   4     2951.46     2758.07     86.49 o
  -4   8   4       20.22       -1.76     29.03 o
  -2   8   4       17.36       -1.80     30.58 o
   0   8   4     3608.05     3787.78    107.65 o
   2   8   4     1401.63     1208.56     92.41 o
   4   8   4     1168.31     1130.40     93.53 o
   6   8   4      497.71      431.20     74.92 o
   8   8   4     4183.43     4318.62    177.10 o
  10   8   4      763.81      833.90     99.96 o
  12   8   4        1.13       36.35     61.01 o
  14   8   4      400.79      330.24     76.91 o
  16   8   4      846.00      950.21    122.22 o
  18   8   4      502.41      499.20    113.02 o
 -23   9   4      319.19      389.84    106.70 o
 -21   9   4     1078.49      893.32    156.61 o
 -19   9   4      419.08      465.27    123.84 o
 -17   9   4      248.09      269.20    104.44 o
 -15   9   4      806.28      726.83    198.63 o
 -13   9   4      115.01      144.29     59.63 o
 -11   9   4      103.08       54.62     43.51 o
  -9   9   4    12630.76    12548.18    167.24 o
  -7   9   4       54.70       42.52     34.99 o
  -5   9   4     4012.98     3957.25    109.44 o
  -3   9   4     1162.77     1071.05     67.83 o
  -1   9   4     1210.18     1266.08     73.87 o
   1   9   4     2548.50     2511.84    129.18 o
   3   9   4      221.16      178.66     71.23 o
   5   9   4      205.39      187.17     75.05 o
   7   9   4     1235.82     1248.33    134.97 o
   9   9   4     2393.66     2448.33    149.87 o
  11   9   4      612.99      501.62     92.90 o
  13   9   4      116.41      107.81     74.09 o
  15   9   4      995.44      930.07    124.88 o
  17   9   4        6.16      -41.32     78.51 o
 -22  10   4       30.60       -5.46    103.13 o
 -20  10   4      618.84      691.37    190.99 o
 -18  10   4        1.71       57.30    118.41 o
 -16  10   4      154.11      401.07    156.61 o
 -14  10   4      195.63      224.19     81.06 o
 -12  10   4     8787.84     7859.94    207.30 o
 -10  10   4     1138.25     1255.74     82.05 o
  -8  10   4     4159.99     4179.57    124.78 o
  -6  10   4     1166.00     1196.78     76.22 o
  -4  10   4     2325.22     2276.77    134.20 o
  -2  10   4      290.08      299.38     65.73 o
   0  10   4     3919.52     3891.19    156.52 o
   2  10   4      903.70      863.34    131.78 o
   4  10   4       83.49       64.32     67.36 o
   6  10   4      698.60      715.72    111.87 o
   8  10   4       63.78       32.91     93.58 o
  10  10   4       63.73       12.15     73.36 o
  12  10   4      678.31      636.69    106.14 o
  14  10   4       49.70      109.13     97.12 o
  16  10   4      162.49       40.81     88.04 o
 -21  11   4       18.16      -57.30    122.23 o
 -19  11   4      160.59      202.45    148.97 o
 -17  11   4      745.36      672.28    190.99 o
 -15  11   4     2712.73     2803.70    301.76 o
 -13  11   4     1027.31     1272.69    116.93 o
 -11  11   4      102.85      100.50     61.20 o
  -9  11   4      147.48      176.66     53.81 o
  -7  11   4        6.89       -4.66     42.08 o
  -5  11   4      535.34      525.19     68.92 o
  -3  11   4       49.59        7.82     52.24 o
  -1  11   4     2833.05     2276.61    133.37 o
   1  11   4     8021.87     7658.88    226.19 o
   3  11   4      361.38      391.18     95.86 o
   5  11   4       13.39       26.96     66.95 o
   7  11   4        9.35       65.54     76.66 o
   9  11   4      168.59      230.37    112.68 o
  11  11   4     1424.38     1587.58    178.20 o
  13  11   4      291.33      368.24    120.17 o
  15  11   4        2.34       26.74    129.87 o
 -20  12   4      932.92     1161.20    252.10 o
 -18  12   4      190.57      152.79    152.79 o
 -16  12   4      259.67      294.12    160.43 o
 -14  12   4       29.14        7.64    122.23 o
 -12  12   4       35.75       19.79     52.82 o
 -10  12   4      333.59      328.91     66.61 o
  -8  12   4      407.25      376.64     68.19 o
  -6  12   4     1483.84     1520.48    102.81 o
  -4  12   4     1245.63     1340.85     98.55 o
  -2  12   4      607.10      446.58     81.76 o
   0  12   4      430.13      261.44     74.26 o
   2  12   4     3595.36     3455.12    305.58 o
   4  12   4      913.76      982.88    134.72 o
   6  12   4      140.72      195.45     94.49 o
   8  12   4      567.90      611.32    137.51 o
  10  12   4       38.79      134.23     97.40 o
  12  12   4       14.75       71.32     98.34 o
 -17  13   4        4.53     -118.41    122.23 o
 -15  13   4      519.03      634.08    202.45 o
 -13  13   4      741.26      729.57    206.27 o
 -11  13   4      619.85      724.69    103.79 o
  -9  13   4      323.35      312.01     71.55 o
  -7  13   4       86.76       38.65     54.57 o
  -5  13   4     1470.09     1558.19    112.46 o
  -3  13   4     2969.69     2859.23    141.35 o
  -1  13   4      863.49      918.33    137.22 o
   1  13   4     1635.93     1580.51    202.45 o
   3  13   4      252.64      317.44    103.96 o
   5  13   4      142.96      185.58     96.23 o
   7  13   4        1.38       20.92     84.79 o
   9  13   4      858.71      882.55    153.88 o
  11  13   4       10.73       28.88     98.56 o
 -14  14   4       19.23       22.92    141.33 o
 -12  14   4      175.25      193.86    106.40 o
 -10  14   4     1102.25     1130.39    127.57 o
  -8  14   4       32.13       -8.77     59.24 o
  -6  14   4      109.04      108.86     63.35 o
  -4  14   4      111.19       65.34     62.20 o
  -2  14   4      133.00      195.67     70.45 o
   0  14   4      650.56      611.54    103.82 o
   2  14   4       13.26       41.96     81.66 o
   4  14   4       43.95      -33.28     79.37 o
   6  14   4      156.04      262.63    143.24 o
   8  14   4      412.73      633.46    144.03 o
  10  14   4       29.50       76.39    156.61 o
 -11  15   4      157.67      165.01    107.13 o
  -9  15   4       43.86       21.15     81.50 o
  -7  15   4      356.46      477.81     92.04 o
  -5  15   4       33.16       38.48     65.81 o
  -3  15   4       83.76       96.23     70.49 o
  -1  15   4       29.85        9.17     66.35 o
   1  15   4        5.95      -58.24     82.08 o
   3  15   4       88.76      201.36    112.58 o
   5  15   4      180.44      158.66    109.85 o
  -6  16   4     1069.75     1064.23    167.03 o
  -4  16   4       35.32      -26.70     69.76 o
  -2  16   4      614.54      590.67    105.46 o
   0  16   4      577.03      764.90    125.57 o
 -29   1   5       34.13        5.73     89.13 o
 -27   1   5      882.30     1028.07    143.07 o
 -25   1   5      384.28      271.20     91.71 o
 -23   1   5      242.73      189.81     52.18 o
 -21   1   5     1627.34     1504.45     86.80 o
 -19   1   5     1114.56     1115.08     70.41 o
 -17   1   5      614.11      626.93     37.86 o
 -15   1   5        2.25        8.19     16.33 o
 -13   1   5       86.13       76.30     17.19 o
 -11   1   5     3970.75     4271.54     63.57 o
  -9   1   5     8242.55     8734.03    105.25 o
  -7   1   5     6419.85     6596.49     69.68 o
  -5   1   5     2317.62     2004.53     52.08 o
  -3   1   5    13210.73    13275.08    228.15 o
  -1   1   5    11435.41    12078.07    225.94 o
   1   1   5    16022.98    17763.37    300.30 o
   3   1   5        0.90        5.30     25.14 o
   5   1   5     9297.98     9324.72    189.77 o
   7   1   5     1052.35      961.13     57.49 o
   9   1   5     2710.26     2557.03     91.20 o
  11   1   5        4.60        2.25     36.06 o
  13   1   5       14.35       14.54     43.77 o
  15   1   5     2968.74     2826.98    140.79 o
  17   1   5     2514.36     2449.56    143.15 o
  19   1   5        0.06      -54.03     60.47 o
  21   1   5      208.04      172.09     96.15 o
 -28   2   5      513.77      376.36    114.20 o
 -26   2   5     2970.35     3615.10    215.91 o
 -24   2   5      958.62      913.70     96.09 o
 -22   2   5       97.57       90.63     44.40 o
 -20   2   5     3040.02     3055.33    106.56 o
 -18   2   5      153.67      114.67     29.36 o
 -16   2   5      947.71     1017.26     43.27 o
 -14   2   5      619.43      608.32     28.36 o
 -12   2   5     1838.40     1761.18     47.55 o
 -10   2   5      545.70      441.88     39.54 o
  -8   2   5      511.82      598.05     48.42 o
  -6   2   5     4373.04     4421.40     80.03 o
  -4   2   5      853.19      838.87     31.25 o
  -2   2   5     5867.27     5706.89     87.89 o
   0   2   5     2286.46     2193.85     55.85 o
   2   2   5     5903.70     5682.41    191.40 o
   4   2   5     1561.11     1585.83     64.37 o
   6   2   5    13132.91    12793.45    178.56 o
   8   2   5      941.63      941.96     60.09 o
  10   2   5      390.67      321.69     48.06 o
  12   2   5     5019.49     5036.98    145.82 o
  14   2   5     1476.85     1312.14    102.47 o
  16   2   5     1585.49     1690.83    119.22 o
  18   2   5     1861.98     2062.59    138.36 o
  20   2   5       12.35       39.47     81.60 o
  22   2   5      320.01      281.80    110.22 o
 -29   3   5     3558.88     3663.32    245.08 o
 -27   3   5     1510.34     1329.77    155.92 o
 -25   3   5       67.16       77.41     60.93 o
 -23   3   5       99.18       92.17     57.25 o
 -21   3   5        0.25      -23.07     36.05 o
 -19   3   5     2670.47     2761.39    101.58 o
 -17   3   5     2178.31     2222.47     63.75 o
 -15   3   5    12534.64    12931.91    162.08 o
 -13   3   5        0.20       -3.70     17.88 o
 -11   3   5     7319.70     7999.30    222.19 o
  -9   3   5     3023.73     3575.13    110.70 o
  -7   3   5     5330.73     5149.64     78.95 o
  -5   3   5     7535.77     6940.43    143.47 o
  -3   3   5      342.65      264.18     24.74 o
  -1   3   5       72.86        9.43     18.43 o
   1   3   5      386.12      459.98     36.70 o
   3   3   5      445.38      458.19     39.56 o
   5   3   5      274.79      240.47     41.61 o
   7   3   5     8699.42     8533.29    157.29 o
   9   3   5     9187.38     8872.92    197.30 o
  11   3   5     5093.54     4742.28    139.57 o
  13   3   5     4562.69     4593.69    145.73 o
  15   3   5      121.81      140.91     63.44 o
  17   3   5       67.47      120.16     67.70 o
  19   3   5      320.66      334.88     99.50 o
  21   3   5     2396.98     2458.56    190.08 o
 -28   4   5     1223.27     1232.75    160.98 o
 -26   4   5     1100.32     1218.41    120.85 o
 -24   4   5       56.78       62.79     62.00 o
 -22   4   5      160.15      214.35     64.03 o
 -20   4   5      651.09      643.87     61.34 o
 -18   4   5     3263.86     3233.87     89.94 o
 -16   4   5     5345.32     5578.38     81.24 o
 -14   4   5     6471.40     6960.51    115.83 o
 -12   4   5       87.70       83.32     40.16 o
 -10   4   5      535.58      691.27     62.90 o
  -8   4   5    16841.70    17890.56    489.51 o
  -6   4   5    20749.29    21649.09    451.67 o
  -4   4   5      272.74      226.47     26.72 o
  -2   4   5      732.04      811.03     41.16 o
   0   4   5      606.91      531.10     39.29 o
   2   4   5       18.63       19.39     25.20 o
   4   4   5       81.68       43.37     33.93 o
   6   4   5     1569.14     1478.27     76.37 o
   8   4   5       70.73       92.74     37.88 o
  10   4   5      896.65      862.13     65.71 o
  12   4   5     1179.10     1154.17     84.18 o
  14   4   5       32.84       11.38     46.10 o
  16   4   5      752.51      810.13    111.46 o
  18   4   5      595.10      740.37    116.58 o
  20   4   5      391.04      419.67    110.47 o
 -27   5   5        3.31       21.45     67.58 o
 -25   5   5      120.83      120.32     70.58 o
 -23   5   5       50.95       32.08     58.33 o
 -21   5   5      590.26      563.05     79.60 o
 -19   5   5       81.98      120.12     42.05 o
 -17   5   5      217.03      291.07     47.95 o
 -15   5   5      571.12      656.17     47.22 o
 -13   5   5      358.07      474.25     36.44 o
 -11   5   5      614.96      706.04     41.30 o
  -9   5   5        2.40       32.26     24.66 o
  -7   5   5      869.24      884.10     62.53 o
  -5   5   5     3428.70     3490.33     70.35 o
  -3   5   5     8005.27     8586.75    183.73 o
  -1   5   5      101.17      169.49     31.78 o
   1   5   5     1286.50     1234.43     57.83 o
   3   5   5     9182.81     8815.85    161.97 o
   5   5   5      523.86      469.41     52.26 o
   7   5   5      979.58     1036.93     70.70 o
   9   5   5      463.92      482.30     68.14 o
  11   5   5        2.21       -4.28     42.81 o
  13   5   5       10.79       26.75     52.78 o
  15   5   5     1650.76     1555.23    137.92 o
  17   5   5      886.38      987.20    124.14 o
  19   5   5      351.48      290.36    100.65 o
 -26   6   5      396.26      498.22     97.47 o
 -24   6   5     1999.60     1774.22    134.04 o
 -22   6   5       17.65       14.79     56.25 o
 -20   6   5      167.82      142.07     58.43 o
 -18   6   5       62.98       32.55     42.33 o
 -16   6   5       42.25       60.50     43.18 o
 -14   6   5        8.57       20.38     30.43 o
 -12   6   5      180.10      185.30     28.33 o
 -10   6   5     2685.26     2532.95     62.47 o
  -8   6   5      596.35      677.74     39.40 o
  -6   6   5     1630.66     1857.83     60.45 o
  -4   6   5     1618.95     1629.21     62.77 o
  -2   6   5        4.38        9.45     29.44 o
   0   6   5     1135.97     1041.81     53.57 o
   2   6   5     1990.29     2147.26     75.48 o
   4   6   5     1252.16     1345.20     74.77 o
   6   6   5       74.13       86.66     41.34 o
   8   6   5      194.64      120.39     52.39 o
  10   6   5     1413.61     1345.10    113.84 o
  12   6   5       27.73       42.66     53.65 o
  14   6   5     1744.78     1650.81    119.12 o
  16   6   5     1147.87     1263.36    134.07 o
  18   6   5      376.26      443.15    107.66 o
  20   6   5      329.92      426.47    114.63 o
 -27   7   5      234.26      210.04     86.69 o
 -25   7   5      718.00      658.91    103.97 o
 -23   7   5     3654.30     3434.82    171.14 o
 -21   7   5     1822.58     1877.83    126.84 o
 -19   7   5     6793.51     6110.29    189.67 o
 -17   7   5      751.28      679.46     82.37 o
 -15   7   5     7638.19     7530.80    164.52 o
 -13   7   5     5415.29     5609.03     98.86 o
 -11   7   5      297.04      308.66     31.71 o
  -9   7   5      467.87      523.01     35.43 o
  -7   7   5     1722.44     1638.43     63.57 o
  -5   7   5     3524.89     3357.71     86.32 o
  -3   7   5     1756.60     1835.12     72.61 o
  -1   7   5       66.29       69.83     36.02 o
   1   7   5      457.11      401.45     53.92 o
   3   7   5      406.07      444.98     54.57 o
   5   7   5     1730.00     1724.31     87.56 o
   7   7   5      569.01      524.59     82.74 o
   9   7   5     2000.23     1949.63    132.21 o
  11   7   5     1715.23     1597.81    129.22 o
  13   7   5      147.56      137.14     65.14 o
  15   7   5       81.69       59.33     76.72 o
  17   7   5      757.09      840.60    125.84 o
  19   7   5      702.75      779.29    130.48 o
 -26   8   5      705.37      607.95    120.77 o
 -24   8   5     2166.42     2155.77    152.66 o
 -22   8   5     1921.37     1847.08    135.14 o
 -20   8   5      896.47      797.13     95.26 o
 -18   8   5      600.03      497.27    115.62 o
 -16   8   5     2457.55     2360.04    132.29 o
 -14   8   5     7283.83     6906.69    164.80 o
 -12   8   5    21878.08    20724.93    424.50 o
 -10   8   5     1221.86     1308.96     61.99 o
  -8   8   5     1148.18     1206.14     61.75 o
  -6   8   5     1744.92     1707.71     72.65 o
  -4   8   5      173.42      208.18     40.64 o
  -2   8   5     2035.03     2039.31     83.97 o
   0   8   5     1767.20     1583.68     87.81 o
   2   8   5     1361.78     1258.74    103.12 o
   4   8   5      164.88      128.80     59.01 o
   6   8   5        0.90       23.53     52.67 o
   8   8   5     1282.79     1196.28    158.62 o
  10   8   5      773.90      788.66    102.16 o
  12   8   5     4747.82     4837.37    210.92 o
  14   8   5      109.04      151.25     84.28 o
  16   8   5     1359.56     1455.17    147.53 o
  18   8   5     3432.28     3608.20    217.50 o
 -25   9   5      425.54      361.69    107.39 o
 -23   9   5      129.24      154.85     85.28 o
 -21   9   5     1447.87     1771.25    134.17 o
 -19   9   5     2161.22     2044.75    192.43 o
 -17   9   5     1191.16     1361.33    157.65 o
 -15   9   5     2104.01     2072.62    179.23 o
 -13   9   5     1228.97     1185.27     66.58 o
 -11   9   5     2683.59     2308.01     82.23 o
  -9   9   5     3755.63     3508.33     95.76 o
  -7   9   5     2175.96     1963.53     82.61 o
  -5   9   5     3917.95     3675.98    107.04 o
  -3   9   5     4600.78     4610.54    121.11 o
  -1   9   5      622.63      625.94     77.46 o
   1   9   5       11.43      -34.67     52.20 o
   3   9   5      418.68      373.35     83.60 o
   5   9   5     3860.57     3650.72    200.88 o
   7   9   5      638.72      582.43     90.50 o
   9   9   5     5579.25     5748.69    220.45 o
  11   9   5      227.74      293.07     83.08 o
  13   9   5        8.01       78.35     71.60 o
  15   9   5       39.08       73.36     83.05 o
  17   9   5      311.28      270.31    104.54 o
 -24  10   5     1475.59     1402.52    156.66 o
 -22  10   5      648.95      627.08    117.96 o
 -20  10   5       43.46       11.46    110.77 o
 -18  10   5      264.73      359.06    160.43 o
 -16  10   5      181.84      126.10    100.00 o
 -14  10   5     1734.86     1516.51    168.02 o
 -12  10   5      824.73      871.84     70.51 o
 -10  10   5      725.36      560.85     61.10 o
  -8  10   5    12217.63    12158.36    209.71 o
  -6  10   5       70.81       65.08     45.66 o
  -4  10   5     5617.85     5377.90    172.22 o
  -2  10   5      140.12       80.28     52.52 o
   0  10   5       51.17       96.62    112.68 o
   2  10   5     6430.42     5968.73    324.68 o
   4  10   5     1329.95     1237.54    135.42 o
   6  10   5       39.61      -20.11     66.13 o
   8  10   5      169.61       95.99     83.60 o
  10  10   5     1035.70     1104.24    123.23 o
  12  10   5      661.39      572.62    107.49 o
  14  10   5     1416.24     1512.32    187.59 o
  16  10   5     1343.05     1687.86    286.48 o
 -21  11   5      744.10      603.52    202.45 o
 -19  11   5      444.10      473.65    179.53 o
 -17  11   5      846.15      821.25    198.63 o
 -15  11   5      132.53      129.87    129.87 o
 -13  11   5      120.75       44.74     59.51 o
 -11  11   5      849.26      881.73     80.28 o
  -9  11   5     1960.62     1871.32    103.67 o
  -7  11   5     1966.26     1982.91    141.14 o
  -5  11   5     1675.76     1572.03    111.37 o
  -3  11   5      332.81      345.01     71.10 o
  -1  11   5       24.66       39.58     55.33 o
   1  11   5      631.69      548.52     99.50 o
   3  11   5     1029.58      984.91    126.60 o
   5  11   5     1031.25     1149.90    138.92 o
   7  11   5     1341.89     1250.79    150.97 o
   9  11   5     1036.21     1001.35    147.18 o
  11  11   5      282.12      129.87    102.64 o
  13  11   5      295.17      477.74    133.68 o
 -20  12   5      100.75       64.94    141.33 o
 -18  12   5        2.95       22.92    126.05 o
 -16  12   5       43.36       53.48    126.05 o
 -14  12   5       24.00       38.20    118.41 o
 -12  12   5       28.03      -13.76     56.91 o
 -10  12   5      209.53      100.45     54.12 o
  -8  12   5       16.53      -36.37     45.39 o
  -6  12   5      307.77      210.94     61.46 o
  -4  12   5      472.76      436.19     79.48 o
  -2  12   5      487.11      474.90     83.65 o
   0  12   5      781.36      582.11    109.16 o
   2  12   5       50.88       74.59     73.95 o
   4  12   5      479.80      444.50    109.36 o
   6  12   5      293.20      378.72    109.36 o
   8  12   5      246.92      147.06    102.64 o
  10  12   5      224.11      177.47    114.59 o
  12  12   5      164.21      177.30    113.34 o
 -17  13   5      933.70     1291.08    255.92 o
 -15  13   5      435.82      427.81    190.99 o
 -13  13   5      436.39      471.45    122.23 o
 -11  13   5      375.23      472.17    107.23 o
  -9  13   5      488.81      583.60     81.44 o
  -7  13   5        6.37      -17.74     51.57 o
  -5  13   5       83.24        3.02     51.46 o
  -3  13   5       10.09      -46.75     58.27 o
  -1  13   5     1137.83     1179.01    140.14 o
   1  13   5       80.94       27.01     76.94 o
   3  13   5        0.01       84.72     82.08 o
   5  13   5      200.10      321.61    106.95 o
   7  13   5        4.12       59.38     88.03 o
   9  13   5      843.16     1026.74    181.44 o
  11  13   5      173.49      221.55    171.89 o
 -14  14   5      527.66      446.91    198.63 o
 -12  14   5      159.03      297.89    107.23 o
 -10  14   5        3.81      -37.10     75.61 o
  -8  14   5       61.34      104.22     65.57 o
  -6  14   5       35.34       73.54     61.98 o
  -4  14   5      353.48      303.96     76.53 o
  -2  14   5       18.78        2.16     68.25 o
   0  14   5      556.42      567.94    124.16 o
   2  14   5      629.59      761.66    138.92 o
   4  14   5      690.64      764.45    143.15 o
   6  14   5        0.20       47.02     95.63 o
   8  14   5     1113.93     1446.77    188.14 o
 -11  15   5        0.89      -32.32     87.01 o
  -9  15   5       73.09       36.23     93.50 o
  -7  15   5     1327.83     1548.90    148.79 o
  -5  15   5      365.82      234.01     80.52 o
  -3  15   5     1466.77     1695.80    132.66 o
  -1  15   5        9.98       33.92     89.01 o
   1  15   5       53.70       58.80     95.86 o
   3  15   5      288.17      258.95    117.47 o
   5  15   5      994.37     1137.04    175.31 o
 -30   0   6     1818.05     1940.43    275.02 o
 -28   0   6     1179.24      890.00    194.81 o
 -26   0   6     2747.34     3082.54    282.66 o
 -24   0   6       40.88       19.10     91.67 o
 -22   0   6     2146.76     1971.39    145.15 o
 -20   0   6     8065.75     7732.73    485.11 o
 -18   0   6    24536.80    24530.38    346.61 o
 -16   0   6      517.60      589.85     51.14 o
 -14   0   6    11657.61    12319.66    268.53 o
 -12   0   6    22856.43    22631.33    305.05 o
 -10   0   6      313.20      370.39     28.05 o
  -8   0   6      953.30      964.28     68.76 o
  -6   0   6     7772.66     7822.70    195.17 o
  -4   0   6     3996.11     3695.50    132.87 o
  -2   0   6    42483.52    43793.44   1271.93 o
   0   0   6    19024.00    18852.50    754.05 o
   2   0   6    18522.60    17370.89    566.62 o
   4   0   6    10517.20    10393.17    620.71 o
   6   0   6     1487.82     1640.88    105.01 o
   8   0   6     1477.93     1356.93    104.28 o
  10   0   6    17464.72    17111.32    319.00 o
  12   0   6      816.27      891.89    101.31 o
  14   0   6     2664.34     2533.32    192.99 o
  16   0   6     3990.06     4033.03    244.34 o
  18   0   6     6010.29     6094.12    311.95 o
  20   0   6     1310.30     1325.45    267.38 o
 -29   1   6      362.28      422.00    118.47 o
 -27   1   6      131.32       81.02     83.21 o
 -25   1   6     1057.97     1164.74    129.98 o
 -23   1   6     3350.51     3238.52    156.80 o
 -21   1   6        0.83       31.30     36.03 o
 -19   1   6    13759.94    13540.25    233.69 o
 -17   1   6       16.24       28.06     22.32 o
 -15   1   6       13.37      -13.40     17.14 o
 -13   1   6      324.28      359.29     30.03 o
 -11   1   6      540.57      445.30     28.82 o
  -9   1   6     3852.96     3998.02     75.51 o
  -7   1   6     3059.72     2735.94     60.22 o
  -5   1   6     7863.41     7010.40    165.81 o
  -3   1   6     5153.34     5203.23    108.21 o
  -1   1   6      562.71      736.30     35.17 o
   1   1   6     6459.26     6597.89    103.66 o
   3   1   6     8953.58     8590.38    165.73 o
   5   1   6     7706.59     7301.59    129.01 o
   7   1   6     8440.21     7992.43    157.76 o
   9   1   6     1754.22     1629.19     80.84 o
  11   1   6     2716.59     2652.84    103.37 o
  13   1   6      377.23      358.50     70.63 o
  15   1   6       76.58       92.42     62.28 o
  17   1   6     4564.63     4602.66    190.76 o
  19   1   6       65.59       41.42     82.99 o
  21   1   6     3106.29     2904.87    255.23 o
 -30   2   6       72.10      105.53     99.97 o
 -28   2   6       61.96       32.71     84.42 o
 -26   2   6      166.04      135.05     83.60 o
 -24   2   6       11.53       26.80     53.82 o
 -22   2   6     4468.56     4139.92    152.66 o
 -20   2   6      140.42      112.72     38.02 o
 -18   2   6     4447.66     4543.50     81.00 o
 -16   2   6     6155.68     6411.65    109.28 o
 -14   2   6     1420.25     1479.86     49.73 o
 -12   2   6        8.14       -1.52     15.26 o
 -10   2   6    26921.41    29135.72    429.77 o
  -8   2   6     1970.95     2080.51     85.03 o
  -6   2   6        0.17        6.63     14.78 o
  -4   2   6     5485.82     5508.30    134.10 o
  -2   2   6    12030.38    12352.51    293.82 o
   0   2   6     3853.10     3821.82    117.61 o
   2   2   6     1357.24     1265.00     55.20 o
   4   2   6     2048.08     2004.00     74.77 o
   6   2   6      108.64       67.95     35.66 o
   8   2   6      784.67      802.83     61.54 o
  10   2   6     4037.36     4128.12    120.95 o
  12   2   6      109.14       49.01     46.76 o
  14   2   6       32.54      -25.04     52.93 o
  16   2   6       17.28       15.42     71.88 o
  18   2   6      241.25      165.65     91.31 o
  20   2   6      108.31      128.88     92.82 o
 -29   3   6      429.31      575.05    152.79 o
 -27   3   6       34.18       52.71     80.49 o
 -25   3   6        5.62      -11.21     53.28 o
 -23   3   6      131.22      120.61     56.63 o
 -21   3   6        0.39       -8.26     42.33 o
 -19   3   6      200.14      245.19     36.92 o
 -17   3   6     1106.25     1075.29     63.30 o
 -15   3   6     5183.84     5271.55    110.74 o
 -13   3   6     1867.28     1899.63     56.70 o
 -11   3   6      237.60      313.50     39.20 o
  -9   3   6    43537.21    48371.86   1297.71 o
  -7   3   6     5675.86     6365.94    125.61 o
  -5   3   6     1150.90     1445.91     42.97 o
  -3   3   6     8675.28     8889.56    250.69 o
  -1   3   6     2791.24     2880.81     98.40 o
   1   3   6     1422.51     1432.74     59.97 o
   3   3   6        2.31      -12.39     30.52 o
   5   3   6      773.85      716.23     54.20 o
   7   3   6     2850.84     2944.46     97.39 o
   9   3   6     2676.18     2606.27    113.03 o
  11   3   6      411.65      512.05     65.72 o
  13   3   6     1480.62     1610.66    100.90 o
  15   3   6     2942.19     2948.47    178.52 o
  17   3   6       63.46       74.12     80.47 o
  19   3   6      101.40       73.50     86.67 o
 -28   4   6     1238.76     1363.29    157.85 o
 -26   4   6      122.99       84.87     64.61 o
 -24   4   6       90.71      134.22     61.82 o
 -22   4   6       34.52       26.44     49.08 o
 -20   4   6     8403.83     7911.29    194.46 o
 -18   4   6      610.56      698.03     56.51 o
 -16   4   6      215.80      206.99     33.88 o
 -14   4   6      524.40      565.23     44.29 o
 -12   4   6     1192.01     1345.83     85.78 o
 -10   4   6      945.25     1113.43     95.17 o
  -8   4   6     5638.43     6653.41    197.93 o
  -6   4   6      389.30      445.84     28.69 o
  -4   4   6      384.98      375.00     31.10 o
  -2   4   6     2849.85     2905.69     83.77 o
   0   4   6      123.07      112.12     29.10 o
   2   4   6        1.26       16.08     28.18 o
   4   4   6       37.46        0.97     34.48 o
   6   4   6      690.58      732.41     63.31 o
   8   4   6      569.20      582.24     57.90 o
  10   4   6     7798.93     7708.47    176.77 o
  12   4   6        2.04       -7.03     43.78 o
  14   4   6       27.14       17.65     66.72 o
  16   4   6      223.30      293.37     93.63 o
  18   4   6      132.30       90.88     87.17 o
  20   4   6      868.16      867.00    137.45 o
 -27   5   6      149.77      114.16     90.44 o
 -25   5   6       83.67       41.45     62.45 o
 -23   5   6     1950.18     1796.19    121.15 o
 -21   5   6      477.30      597.26     76.63 o
 -19   5   6     9815.72     9493.76    262.37 o
 -17   5   6     9672.99     9427.44    202.34 o
 -15   5   6      267.75      249.66     40.76 o
 -13   5   6     1438.82     1556.14    100.06 o
 -11   5   6     1462.59     1420.81     74.98 o
  -9   5   6     1128.11     1448.08     71.28 o
  -7   5   6     4262.18     4230.89     70.89 o
  -5   5   6     2768.35     2594.44     82.97 o
  -3   5   6     1565.19     1938.91     68.91 o
  -1   5   6      385.18      334.73     40.99 o
   1   5   6      550.80      511.70     44.10 o
   3   5   6     3740.54     3754.06    108.56 o
   5   5   6     2656.83     2281.36     96.42 o
   7   5   6     3073.66     2880.88    111.14 o
   9   5   6     7382.58     7203.56    171.73 o
  11   5   6     1214.13     1109.33     96.70 o
  13   5   6       15.06       44.61     56.48 o
  15   5   6      561.32      498.29    103.60 o
  17   5   6       10.86       71.79     83.98 o
  19   5   6       74.33      173.70     99.00 o
 -28   6   6      296.89      358.29    114.42 o
 -26   6   6     1791.06     1830.00    144.13 o
 -24   6   6      534.19      537.83     86.91 o
 -22   6   6       62.23       54.55     52.28 o
 -20   6   6       39.95      -24.54     45.92 o
 -18   6   6    12506.92    11666.04    307.24 o
 -16   6   6        2.35       17.74     46.32 o
 -14   6   6     3571.26     3619.80     99.82 o
 -12   6   6     4150.82     4206.19     87.79 o
 -10   6   6     3876.41     4112.49     95.80 o
  -8   6   6      590.70      678.45     41.27 o
  -6   6   6      292.37      402.33     36.40 o
  -4   6   6        3.76        7.37     29.02 o
  -2   6   6      402.82      384.05     45.69 o
   0   6   6     1402.95     1350.53     71.77 o
   2   6   6     2520.88     2336.20     90.52 o
   4   6   6     1945.97     1950.54     91.15 o
   6   6   6      596.66      578.11     63.10 o
   8   6   6      429.25      358.52     76.93 o
  10   6   6       56.39       45.79     52.60 o
  12   6   6       38.76       56.50     57.43 o
  14   6   6     1768.30     1808.26    152.51 o
  16   6   6     3301.20     3311.24    199.18 o
  18   6   6     1781.56     1681.90    166.40 o
 -27   7   6       99.11      140.93     79.84 o
 -25   7   6      100.29       75.83     68.09 o
 -23   7   6       48.04       58.77     60.59 o
 -21   7   6       12.56      -47.44     47.44 o
 -19   7   6     1866.79     1783.02    164.16 o
 -17   7   6       10.95       23.32     51.14 o
 -15   7   6     2947.96     2768.49     84.01 o
 -13   7   6        1.51       -2.50     25.08 o
 -11   7   6     1200.38     1257.52     46.12 o
  -9   7   6     4914.72     4897.61     94.03 o
  -7   7   6     2385.06     2267.03     72.03 o
  -5   7   6     4483.63     4512.13    101.12 o
  -3   7   6     1217.35     1276.24     78.29 o
  -1   7   6      912.77      959.90     67.59 o
   1   7   6      313.73      335.98     49.87 o
   3   7   6      502.19      411.75     63.01 o
   5   7   6     1615.32     1675.35    118.54 o
   7   7   6     3706.02     3812.94    170.98 o
   9   7   6      701.38      739.86     97.66 o
  11   7   6       84.92       80.73     60.35 o
  13   7   6       15.23       45.75     61.38 o
  15   7   6      304.88      346.47    100.69 o
  17   7   6     1342.90     1336.86    152.14 o
 -26   8   6       99.14      164.44     90.98 o
 -24   8   6       68.75        4.81     65.11 o
 -22   8   6      412.54      518.84     85.64 o
 -20   8   6       38.01       45.14     87.18 o
 -18   8   6      484.78      476.86    114.20 o
 -16   8   6     4016.56     3872.03    147.64 o
 -14   8   6     1623.79     1666.80     65.50 o
 -12   8   6       69.32       65.85     31.40 o
 -10   8   6    12335.48    12283.57    186.94 o
  -8   8   6      785.23      751.79     51.54 o
  -6   8   6      458.11      461.19     46.95 o
  -4   8   6       24.70       40.92     33.77 o
  -2   8   6     1168.48     1191.37     76.56 o
   0   8   6       42.66       17.54     49.83 o
   2   8   6     1042.24      960.85     95.08 o
   4   8   6     3338.43     3380.68    156.30 o
   6   8   6      188.22      201.40     70.21 o
   8   8   6     3402.14     3431.64    172.77 o
  10   8   6     2533.87     2427.68    160.87 o
  12   8   6     1701.44     1718.25    126.87 o
  14   8   6      623.20      598.01    113.60 o
  16   8   6        7.15      -53.76     80.11 o
 -25   9   6      866.53      614.71    135.60 o
 -23   9   6      123.66       93.51     71.14 o
 -21   9   6       61.54      -52.22     89.01 o
 -19   9   6        3.74      -24.09     80.98 o
 -17   9   6      420.97      263.56    109.85 o
 -15   9   6     3637.18     3390.91    149.39 o
 -13   9   6      131.23      113.41     37.26 o
 -11   9   6    10385.86     9853.43    255.44 o
  -9   9   6    15557.12    15117.62    194.33 o
  -7   9   6      953.55     1029.26     65.25 o
  -5   9   6     3731.17     3862.63    111.92 o
  -3   9   6       34.00      -14.18     47.38 o
  -1   9   6      153.67      102.36     59.60 o
   1   9   6       51.58       66.43     61.42 o
   3   9   6       97.72       49.58     65.15 o
   5   9   6      317.27      347.09     77.98 o
   7   9   6      399.65      420.98     87.46 o
   9   9   6     4577.04     4440.03    205.43 o
  11   9   6     7011.78     6969.74    259.41 o
  13   9   6       57.67       70.91     67.62 o
  15   9   6     1148.19     1107.08    143.56 o
 -24  10   6      126.53      127.60    148.97 o
 -22  10   6     1111.33      973.06    135.60 o
 -20  10   6        2.88        0.00    110.77 o
 -18  10   6      616.14      548.04    134.78 o
 -16  10   6      235.82      159.90    102.42 o
 -14  10   6      381.96      303.68     70.66 o
 -12  10   6     2105.57     2010.21    103.41 o
 -10  10   6     3686.06     3420.58    113.69 o
  -8  10   6     1944.90     1851.67     99.44 o
  -6  10   6      749.35      609.86     69.45 o
  -4  10   6       56.42       44.52     48.53 o
  -2  10   6     2472.71     2461.43    154.44 o
   0  10   6        0.18       24.31     58.69 o
   2  10   6        0.89      -24.45     60.37 o
   4  10   6      290.08      300.21    141.33 o
   6  10   6       17.62       57.63     76.12 o
   8  10   6     2049.27     2306.02    160.21 o
  10  10   6     5993.48     6237.54    261.12 o
  12  10   6        1.53      103.00     82.82 o
  14  10   6      565.39      530.40    122.02 o
 -21  11   6      907.32      867.08    221.55 o
 -19  11   6      219.21      164.25    145.15 o
 -17  11   6     1912.82     2016.83    271.20 o
 -15  11   6       25.15       34.38    114.59 o
 -13  11   6      841.96      790.00    103.87 o
 -11  11   6      312.96      272.43     58.36 o
  -9  11   6      631.65      680.07     72.34 o
  -7  11   6      886.53      927.51     89.56 o
  -5  11   6      142.38      176.21     59.06 o
  -3  11   6       31.14       -6.33     55.23 o
  -1  11   6     1224.83     1262.67    129.56 o
   1  11   6        4.65        7.40     63.09 o
   3  11   6     1658.58     1738.62    161.45 o
   5  11   6     1399.43     1522.25    160.55 o
   7  11   6        2.29       62.16     83.21 o
   9  11   6      468.99      410.50    120.74 o
  11  11   6     1399.17     1452.47    179.60 o
  13  11   6        4.48       68.76    152.79 o
 -20  12   6      398.86      469.83    198.63 o
 -18  12   6     1072.54     1283.44    248.28 o
 -16  12   6      113.93      164.25    145.15 o
 -14  12   6       71.49       35.35     71.34 o
 -12  12   6       50.28       -4.72     65.71 o
 -10  12   6     1142.40     1311.73    124.05 o
  -8  12   6        7.24      -17.57     45.93 o
  -6  12   6       17.34      -14.32     53.26 o
  -4  12   6      104.56       89.93     62.73 o
  -2  12   6      651.55      590.46    104.41 o
   0  12   6       89.33      113.59     76.94 o
   2  12   6      333.61      331.80     98.95 o
   4  12   6      404.94      304.55    104.92 o
   6  12   6      329.80      299.34    106.05 o
   8  12   6     1454.58     1438.35    175.31 o
  10  12   6      182.95      204.84    143.24 o
  12  12   6      515.93      572.96    202.45 o
 -19  13   6      325.12      359.06    190.99 o
 -17  13   6     1123.51     1310.17    259.74 o
 -15  13   6        0.26       15.28    133.69 o
 -13  13   6       77.63      110.18     80.39 o
 -11  13   6      154.64      155.74     84.80 o
  -9  13   6      636.63      619.88     98.75 o
  -7  13   6      827.78     1043.74     96.40 o
  -5  13   6        9.06        5.47     61.24 o
  -3  13   6      105.66      139.79     83.21 o
  -1  13   6        1.96       13.58     71.59 o
   1  13   6      131.97      203.97     92.70 o
   3  13   6      327.64      271.64    106.46 o
   5  13   6      295.07      234.70    106.46 o
   7  13   6     1411.70     1704.74    194.24 o
   9  13   6       17.74       20.71    102.21 o
 -14  14   6       89.70      219.93    101.65 o
 -12  14   6       21.07        3.20     80.51 o
 -10  14   6     2305.16     2449.53    192.52 o
  -8  14   6       14.09      -18.73     68.51 o
  -6  14   6        4.30      -34.22     56.23 o
  -4  14   6       41.85       84.55     74.43 o
  -2  14   6      160.10       49.41     83.21 o
   0  14   6      115.97      113.50     94.07 o
   2  14   6      385.01      565.67    127.76 o
   4  14   6      254.17      394.87    125.05 o
   6  14   6      301.12      358.23    130.48 o
 -11  15   6     1159.91     1275.80    206.27 o
  -9  15   6      178.67      242.04    108.29 o
  -7  15   6      288.54      322.40    116.39 o
  -5  15   6      772.83      757.44    104.11 o
  -3  15   6       16.73        9.49    127.96 o
  -1  15   6       77.17      185.23    105.44 o
   1  15   6      386.63      454.23    126.60 o
   3  15   6      335.58      320.08    125.05 o
 -29   1   7      856.70      942.83    142.46 o
 -27   1   7      414.92      378.00    101.04 o
 -25   1   7        2.36      -19.75     62.40 o
 -23   1   7      675.03      761.52     79.14 o
 -21   1   7     1017.30      934.06     64.74 o
 -19   1   7      474.81      491.20     42.26 o
 -17   1   7     6519.18     6496.41    135.24 o
 -15   1   7     6777.61     7127.80    142.08 o
 -13   1   7      242.77      243.17     25.08 o
 -11   1   7     1573.64     1908.26     54.40 o
  -9   1   7      958.45     1113.97     38.62 o
  -7   1   7      756.83      847.18     40.15 o
  -5   1   7     1316.91     1648.51     65.20 o
  -3   1   7      696.47      736.43     35.75 o
  -1   1   7    25208.09    25710.03    439.04 o
   1   1   7      721.69      805.91     49.71 o
   3   1   7     2765.08     2943.01     88.76 o
   5   1   7      327.06      264.76     44.09 o
   7   1   7     3859.71     3701.42    110.26 o
   9   1   7      512.86      437.35     55.81 o
  11   1   7       76.34      109.25     46.12 o
  13   1   7       33.68       64.01     59.11 o
  15   1   7      253.87      261.01     89.69 o
  17   1   7       41.46        4.00     75.09 o
  19   1   7       88.36      -12.67    105.44 o
 -30   2   7     1042.84     1119.13    158.26 o
 -28   2   7      735.63      810.85    128.27 o
 -26   2   7     2944.79     2971.21    189.72 o
 -24   2   7     2523.42     2660.02    133.44 o
 -22   2   7        7.40        8.23     42.80 o
 -20   2   7        0.07        6.32     32.87 o
 -18   2   7      475.57      560.33     48.98 o
 -16   2   7     8319.23     8607.46    127.04 o
 -14   2   7     1111.16     1119.17     46.66 o
 -12   2   7      538.87      517.20     29.79 o
 -10   2   7     2322.82     2270.34     72.78 o
  -8   2   7     2828.61     2755.38     48.24 o
  -6   2   7      757.26      845.95     36.94 o
  -4   2   7     2854.34     2823.38     66.48 o
  -2   2   7     6425.93     6543.72    132.82 o
   0   2   7    16558.01    16415.41    367.56 o
   2   2   7       82.78      112.13     34.35 o
   4   2   7      897.16      903.38     58.83 o
   6   2   7     1113.93     1081.23     67.45 o
   8   2   7      176.74      134.73     45.09 o
  10   2   7     2904.42     2774.05    108.88 o
  12   2   7      824.12      760.07     78.23 o
  14   2   7        5.28      -18.99     67.72 o
  16   2   7      433.59      399.09    102.12 o
  18   2   7       31.31      -57.19     99.50 o
 -29   3   7      648.17      594.99    125.05 o
 -27   3   7      209.81      176.06     88.03 o
 -25   3   7     2214.41     2185.77    161.53 o
 -23   3   7     4819.45     5104.74    233.55 o
 -21   3   7     4275.99     4426.91    151.21 o
 -19   3   7     5424.56     5300.95    157.43 o
 -17   3   7      113.27      101.33     31.64 o
 -15   3   7      502.76      534.29     36.04 o
 -13   3   7      487.69      620.27     51.54 o
 -11   3   7     1990.96     1781.79    114.20 o
  -9   3   7       37.43       19.92     25.92 o
  -7   3   7      199.96      303.44     25.23 o
  -5   3   7    10155.64     9577.46    258.80 o
  -3   3   7      121.66      140.61     27.79 o
  -1   3   7       55.77       43.21     26.38 o
   1   3   7        1.64      -16.75     27.04 o
   3   3   7     9694.39     9120.17    196.68 o
   5   3   7     2744.14     2545.12    112.17 o
   7   3   7      929.82      743.64     62.83 o
   9   3   7     2795.95     2592.31    103.08 o
  11   3   7      190.75      271.96     60.01 o
  13   3   7      468.91      454.52     95.08 o
  15   3   7     2711.98     2634.19    176.18 o
  17   3   7      903.39      996.19    134.49 o
  19   3   7      364.34      473.33    146.74 o
 -28   4   7        9.17      -46.10     74.89 o
 -26   4   7        8.25      -46.60     63.56 o
 -24   4   7       92.72       51.86     52.70 o
 -22   4   7     1694.37     1626.78    106.62 o
 -20   4   7      297.98      251.69     45.38 o
 -18   4   7     1382.66     1289.19     67.79 o
 -16   4   7     2253.28     2059.84     66.45 o
 -14   4   7      184.62      216.65     51.40 o
 -12   4   7    11312.50    11641.72    309.92 o
 -10   4   7      178.03      133.34     58.69 o
  -8   4   7       53.07      157.43     33.10 o
  -6   4   7     2849.80     2840.13     65.81 o
  -4   4   7      749.21      682.52     40.69 o
  -2   4   7     2502.16     2408.44     92.27 o
   0   4   7     4793.33     4719.46     99.19 o
   2   4   7     3252.11     3037.48    115.28 o
   4   4   7       62.46       23.03     38.13 o
   6   4   7     8308.04     8194.54    156.38 o
   8   4   7     2120.97     2018.25     93.30 o
  10   4   7     1372.88     1420.34    105.99 o
  12   4   7      777.16      778.60     91.24 o
  14   4   7      802.84      895.62    119.47 o
  16   4   7       41.35      125.71     86.06 o
  18   4   7      415.37      291.71    108.52 o
 -29   5   7      271.62      171.70     95.82 o
 -27   5   7      542.89      540.70    112.34 o
 -25   5   7       95.81      101.70     62.40 o
 -23   5   7     1040.27      990.86     94.53 o
 -21   5   7     1513.31     1635.52    111.48 o
 -19   5   7        1.18      -26.54     32.26 o
 -17   5   7      148.21      161.64     35.26 o
 -15   5   7     3224.92     2893.22    132.50 o
 -13   5   7     1627.92     1746.48    105.67 o
 -11   5   7     4924.15     5047.53    193.96 o
  -9   5   7     4495.70     4765.59    119.83 o
  -7   5   7     1527.82     1574.19     52.75 o
  -5   5   7      792.09      747.73     45.88 o
  -3   5   7    11161.41    11106.41    320.34 o
  -1   5   7        3.55      -13.44     29.78 o
   1   5   7      372.95      305.70     46.91 o
   3   5   7      205.61      132.51     43.47 o
   5   5   7      158.05      115.92     47.11 o
   7   5   7     2100.12     2098.03    106.11 o
   9   5   7      204.31      180.95     62.49 o
  11   5   7        1.79       -5.40     52.28 o
  13   5   7        0.60       21.05     57.66 o
  15   5   7      316.42      341.99    100.00 o
  17   5   7        0.18      -72.87     72.87 o
 -28   6   7      122.59       61.44     85.50 o
 -26   6   7       77.52      104.96     65.70 o
 -24   6   7        1.60       25.52     57.51 o
 -22   6   7      116.81      193.81     57.35 o
 -20   6   7     4976.32     4926.83    132.69 o
 -18   6   7      279.14      280.94     45.25 o
 -16   6   7     1981.73     1779.36    146.29 o
 -14   6   7     2273.32     2377.50    130.10 o
 -12   6   7        1.55       -1.70     29.42 o
 -10   6   7      642.57      700.87     62.45 o
  -8   6   7        5.65        2.89     23.66 o
  -6   6   7     1217.65     1383.94     67.81 o
  -4   6   7     4853.28     4947.13    179.73 o
  -2   6   7      437.52      458.36     48.53 o
   0   6   7      643.06      600.60     56.64 o
   2   6   7     1044.97     1046.74     81.67 o
   4   6   7     3936.43     4026.70    143.47 o
   6   6   7      619.02      575.91     86.49 o
   8   6   7      103.90       57.23     60.50 o
  10   6   7     1005.28      950.26     97.29 o
  12   6   7        3.35        9.66     56.22 o
  14   6   7      978.73     1017.62    130.08 o
  16   6   7      281.58      301.01    106.49 o
 -27   7   7        8.75       -9.32     63.85 o
 -25   7   7      267.70      245.54    111.39 o
 -23   7   7     1665.15     1782.15    121.94 o
 -21   7   7     1840.85     1754.35    111.92 o
 -19   7   7        8.81      -11.67     49.92 o
 -17   7   7      415.95      349.93     61.88 o
 -15   7   7       19.79       34.10     70.55 o
 -13   7   7     6938.11     6695.21    220.30 o
 -11   7   7     1236.56     1235.03     57.94 o
  -9   7   7     1163.86     1073.33     53.27 o
  -7   7   7      222.75      140.23     33.54 o
  -5   7   7     2881.89     2942.66     96.86 o
  -3   7   7      310.07      285.47     48.48 o
  -1   7   7     3813.81     3784.76    121.91 o
   1   7   7     4755.35     4786.05    148.02 o
   3   7   7     3617.94     3553.33    138.20 o
   5   7   7     5737.25     5507.98    198.09 o
   7   7   7      622.86      642.02     93.70 o
   9   7   7     1060.64     1032.93    114.51 o
  11   7   7       35.94       -2.31     56.41 o
  13   7   7      725.62      701.98     99.33 o
  15   7   7       50.10      -11.37     80.47 o
  17   7   7      159.88      225.96    130.98 o
 -26   8   7      182.87      178.68     77.65 o
 -24   8   7      214.28      195.34     74.05 o
 -22   8   7      422.02      435.77     76.95 o
 -20   8   7     1546.27     1373.63    159.64 o
 -18   8   7      433.37      468.31     76.63 o
 -16   8   7     3207.54     3045.41    126.82 o
 -14   8   7      512.87      462.94     69.47 o
 -12   8   7      906.32      866.93     48.93 o
 -10   8   7       88.67      115.50     33.45 o
  -8   8   7      134.96       89.83     34.40 o
  -6   8   7     8707.04     8248.62    200.13 o
  -4   8   7     2227.06     2355.86     99.14 o
  -2   8   7     3421.23     3350.42    142.13 o
   0   8   7     5532.35     5059.40    174.84 o
   2   8   7     1586.34     1575.19    116.51 o
   4   8   7     2150.48     2017.67    133.80 o
   6   8   7      179.75      241.56     74.22 o
   8   8   7      558.28      558.30     97.70 o
  10   8   7     7546.21     7762.17    268.09 o
  12   8   7      794.03      891.94    105.29 o
  14   8   7      214.97      144.09     93.97 o
  16   8   7      265.11      269.29    137.75 o
 -25   9   7       21.77       19.00     68.68 o
 -23   9   7      780.02      906.91    103.95 o
 -21   9   7     2894.89     2698.33    218.63 o
 -19   9   7       33.65        5.64     88.06 o
 -17   9   7       83.70       53.49     60.56 o
 -15   9   7      773.95      730.16     63.92 o
 -13   9   7     1788.86     1621.60     77.81 o
 -11   9   7     4928.35     4939.96    104.14 o
  -9   9   7      520.00      563.32     52.73 o
  -7   9   7     3840.94     3817.69    109.43 o
  -5   9   7       23.40       46.66     49.63 o
  -3   9   7        0.96       26.83     51.01 o
  -1   9   7     4942.99     4980.13    177.04 o
   1   9   7      763.31      713.59    104.92 o
   3   9   7     4441.72     4303.20    216.81 o
   5   9   7     1366.88     1429.86    123.99 o
   7   9   7      165.84      134.20     89.91 o
   9   9   7     3016.48     3179.98    184.27 o
  11   9   7      733.11      615.71    112.08 o
  13   9   7        0.32       -0.25     78.57 o
  15   9   7      199.73      201.75    133.51 o
 -24  10   7      720.54      640.69    112.34 o
 -22  10   7       65.21       26.74    122.23 o
 -20  10   7      472.27      275.88    123.87 o
 -18  10   7      518.13      512.16    130.27 o
 -16  10   7       77.43       14.60     93.98 o
 -14  10   7     1677.07     1900.37    115.94 o
 -12  10   7     3026.94     3017.47    123.65 o
 -10  10   7     1760.18     1836.14     88.81 o
  -8  10   7      276.70      210.33     65.06 o
  -6  10   7     1831.38     1800.24    104.75 o
  -4  10   7     1941.92     1867.94    135.90 o
  -2  10   7      197.56      239.64     76.09 o
   0  10   7     9439.35     9228.07    295.30 o
   2  10   7      192.33      193.93     82.08 o
   4  10   7     4282.18     4345.08    233.34 o
   6  10   7     1340.97     1551.20    163.39 o
   8  10   7      361.94      306.78     89.34 o
  10  10   7     3581.28     4024.52    261.62 o
  12  10   7     1449.95     1609.15    158.23 o
 -23  11   7      946.97      866.60    125.07 o
 -21  11   7     1367.56     1375.11    252.10 o
 -19  11   7        6.52       64.94    126.05 o
 -17  11   7       25.55      -15.28    110.77 o
 -15  11   7       52.57       41.49     62.40 o
 -13  11   7       10.33      -40.42     54.35 o
 -11  11   7      974.25      964.76     94.58 o
  -9  11   7      169.67      182.47     74.93 o
  -7  11   7      333.40      254.27     64.26 o
  -5  11   7      440.01      543.47     95.49 o
  -3  11   7      877.86      804.85    107.63 o
  -1  11   7     2106.73     1812.09    183.35 o
   1  11   7     2374.65     2521.83    182.71 o
   3  11   7     2644.76     2746.84    198.40 o
   5  11   7      668.85      610.68    123.45 o
   7  11   7       21.15      148.38     95.86 o
   9  11   7      970.41     1043.98    161.79 o
  11  11   7       91.03      100.36    103.33 o
 -20  12   7     3094.64     3495.07    366.70 o
 -18  12   7      427.21      481.29    190.99 o
 -16  12   7       98.38       -3.82    118.41 o
 -14  12   7      539.98      310.93     87.34 o
 -12  12   7       14.28       62.99     68.25 o
 -10  12   7      188.89      137.64     74.89 o
  -8  12   7        0.13       71.07     58.15 o
  -6  12   7      571.19      519.16     83.62 o
  -4  12   7       10.08       16.04     60.37 o
  -2  12   7       93.77       74.49     72.93 o
   0  12   7      105.66      152.43     84.28 o
   2  12   7        7.95       10.86     76.66 o
   4  12   7        0.69      -46.32     74.24 o
   6  12   7       41.83       13.37     83.73 o
   8  12   7      360.88      318.95    126.05 o
  10  12   7       35.45      227.16    113.63 o
 -17  13   7      200.93        3.82    133.69 o
 -15  13   7        0.07      -66.23     72.08 o
 -13  13   7       28.31      -66.08     66.08 o
 -11  13   7      187.86      143.56     84.07 o
  -9  13   7       28.06        9.41     72.08 o
  -7  13   7      819.49     1059.28    108.32 o
  -5  13   7      168.45      121.31     78.19 o
  -3  13   7       82.72      195.50     88.64 o
  -1  13   7      781.05      718.56    122.84 o
   1  13   7      647.84      651.34    128.10 o
   3  13   7      444.67      524.20    126.17 o
   5  13   7     1180.08     1478.72    176.90 o
   7  13   7      387.03      304.32    122.69 o
 -14  14   7       64.89       78.11     85.48 o
 -12  14   7      190.75      212.50     97.51 o
 -10  14   7       17.34       35.44     80.76 o
  -8  14   7      882.54     1062.58    143.90 o
  -6  14   7      722.60      816.48    109.61 o
  -4  14   7      193.90      163.63     91.71 o
  -2  14   7      113.34      142.49     92.92 o
   0  14   7       66.47       94.15     95.63 o
   2  14   7        2.90        2.37     87.18 o
   4  14   7       67.47       47.44     99.50 o
 -11  15   7      828.58      874.72    179.53 o
  -9  15   7      644.42      874.76    143.43 o
  -7  15   7      408.87      514.03    130.27 o
  -5  15   7      158.00      244.82    111.94 o
  -3  15   7      587.69      727.19    137.67 o
  -1  15   7        0.08       20.76     92.92 o
 -30   0   8     2225.32     2501.94    290.30 o
 -28   0   8     4616.47     4476.75    332.32 o
 -26   0   8     1088.83     1325.45    190.99 o
 -24   0   8      617.64      710.47    145.15 o
 -22   0   8     7105.24     6906.11    320.86 o
 -20   0   8      417.72      351.98     59.65 o
 -18   0   8    18918.74    19222.06    450.81 o
 -16   0   8     6723.17     6817.72    134.92 o
 -14   0   8       10.74       19.80     20.80 o
 -12   0   8     3721.74     4377.88    125.04 o
 -10   0   8      252.43      374.88     51.38 o
  -8   0   8     2799.74     2534.38    148.10 o
  -6   0   8     2234.10     2224.62    122.40 o
  -4   0   8    29534.71    29152.65   1000.18 o
  -2   0   8    34869.86    34281.95   1139.88 o
   0   0   8   113660.34   121702.04   2935.48 o
   2   0   8    19440.55    20067.56    829.53 o
   4   0   8     2255.35     2197.91    123.76 o
   6   0   8    12488.41    12823.39    273.34 o
   8   0   8     8057.97     7605.21    288.13 o
  10   0   8     3029.03     2893.55    160.96 o
  12   0   8      952.07     1077.80    146.74 o
  14   0   8       43.94       68.76    137.51 o
  16   0   8      602.94      645.54    210.09 o
  18   0   8      152.02       91.67    168.07 o
 -29   1   8      982.60      931.40    137.75 o
 -27   1   8     4246.94     4380.00    224.94 o
 -25   1   8     4551.99     4652.83    212.92 o
 -23   1   8     2441.74     2398.70    153.32 o
 -21   1   8       15.11        4.66     40.53 o
 -19   1   8    12566.31    12509.50    223.24 o
 -17   1   8      597.09      573.09     41.59 o
 -15   1   8      695.52      628.56     35.96 o
 -13   1   8      286.43      204.04     25.76 o
 -11   1   8     6019.55     5924.28    104.26 o
  -9   1   8      289.32      251.36     26.23 o
  -7   1   8      341.78      355.40     31.61 o
  -5   1   8     2218.85     2204.76     81.83 o
  -3   1   8     4780.71     5032.75    132.71 o
  -1   1   8    45104.17    45275.48    931.85 o
   1   1   8     1708.41     1952.91     77.78 o
   3   1   8      844.11      786.28     58.35 o
   5   1   8     3670.12     3376.37    105.98 o
   7   1   8       45.63      101.58     44.00 o
   9   1   8     1259.08     1336.54     82.47 o
  11   1   8     3249.76     3404.61    154.22 o
  13   1   8     2774.98     2729.19    174.11 o
  15   1   8     1953.71     1980.76    202.57 o
  17   1   8      185.10      286.05    189.08 o
 -30   2   8      256.93      175.71    105.23 o
 -28   2   8      259.82      204.36     94.07 o
 -26   2   8      127.23      192.49     82.08 o
 -24   2   8      318.49      250.58     84.03 o
 -22   2   8      181.55      155.90     51.00 o
 -20   2   8       19.37       43.22     33.29 o
 -18   2   8     1861.76     1825.87     75.13 o
 -16   2   8      182.10      190.52     30.11 o
 -14   2   8     1571.00     1654.21     51.68 o
 -12   2   8      113.06       62.27     28.12 o
 -10   2   8     7300.05     7259.15    183.68 o
  -8   2   8     2534.69     2514.51     68.05 o
  -6   2   8     1921.38     1898.57     57.71 o
  -4   2   8       16.83       22.92     28.64 o
  -2   2   8     4300.44     4323.09    116.03 o
   0   2   8       26.72       -1.67     30.34 o
   2   2   8      373.72      395.63     46.83 o
   4   2   8      384.88      346.94     48.69 o
   6   2   8      154.95      158.51     45.99 o
   8   2   8     1085.24     1071.93     74.60 o
  10   2   8       51.95       81.85     57.71 o
  12   2   8     1493.26     1501.62    135.95 o
  14   2   8       45.57       93.89     78.40 o
  16   2   8     1003.60     1051.77    172.80 o
  18   2   8     1045.64     1044.45    200.54 o
 -29   3   8      724.10      812.61    133.76 o
 -27   3   8     2588.39     2625.77    183.54 o
 -25   3   8       82.51       -6.18     60.05 o
 -23   3   8       74.70       40.39     47.29 o
 -21   3   8       23.73       26.75     41.99 o
 -19   3   8      318.82      309.01     41.73 o
 -17   3   8     4736.48     4750.14     99.09 o
 -15   3   8     2455.21     2496.25    100.27 o
 -13   3   8     1493.36     1649.75    119.99 o
 -11   3   8     2949.03     3215.27    213.91 o
  -9   3   8      262.97      259.85     24.65 o
  -7   3   8     7778.21     7813.77    161.59 o
  -5   3   8     1375.24     1398.97     57.12 o
  -3   3   8     1527.52     1610.44     80.83 o
  -1   3   8       25.89       15.21     27.71 o
   1   3   8      107.31       94.81     39.67 o
   3   3   8      173.64      132.01     40.99 o
   5   3   8      833.41      744.17     62.70 o
   7   3   8     1013.92      986.75     71.02 o
   9   3   8     2109.62     2145.62    125.22 o
  11   3   8      182.47      171.94     65.54 o
  13   3   8      604.29      707.14    112.35 o
  15   3   8       50.04       65.88     82.29 o
  17   3   8        6.41       24.62    111.87 o
 -28   4   8      141.05      102.90     85.28 o
 -26   4   8     2028.31     2151.85    162.23 o
 -24   4   8      543.17      491.55     75.31 o
 -22   4   8       54.22       31.76     44.75 o
 -20   4   8      265.97      268.76     42.84 o
 -18   4   8      830.70      721.05     52.09 o
 -16   4   8     1378.92     1456.87    160.43 o
 -14   4   8      366.52      318.67     86.81 o
 -12   4   8     1664.30     1585.20    194.81 o
 -10   4   8     1328.09     1317.81    164.25 o
  -8   4   8     1654.34     1727.65     64.44 o
  -6   4   8     2397.73     2502.63     66.81 o
  -4   4   8       29.22       36.67     30.66 o
  -2   4   8      825.67      877.91     58.73 o
   0   4   8     2088.15     2206.44     88.05 o
   2   4   8      337.69      344.57     51.22 o
   4   4   8      150.51      141.29     44.42 o
   6   4   8      218.64      186.84     53.64 o
   8   4   8      468.54      474.60     75.69 o
  10   4   8      491.42      523.59     81.15 o
  12   4   8      103.51      151.65     66.35 o
  14   4   8       10.84      -12.91     71.95 o
  16   4   8       60.22       89.10     89.37 o
 -29   5   8      720.84      909.17    134.97 o
 -27   5   8     3177.92     3295.15    199.96 o
 -25   5   8     1175.35     1246.29    106.84 o
 -23   5   8     1445.10     1546.28    105.56 o
 -21   5   8       12.32       30.91     35.36 o
 -19   5   8     8494.80     7876.24    202.89 o
 -17   5   8     2528.16     2260.45    155.92 o
 -15   5   8     1665.12     1610.68    130.29 o
 -13   5   8      165.84      127.78     68.53 o
 -11   5   8      168.93      244.46    118.41 o
  -9   5   8     3261.98     3218.63    116.88 o
  -7   5   8     8042.90     8567.28    176.90 o
  -5   5   8        0.49       12.17     28.99 o
  -3   5   8      248.15      276.81     42.70 o
  -1   5   8    17864.27    17710.41    416.97 o
   1   5   8      501.52      345.50     60.63 o
   3   5   8      910.93      792.03     78.71 o
   5   5   8     6179.42     5926.06    238.18 o
   7   5   8     4846.45     4644.88    165.49 o
   9   5   8      205.52      243.37     68.56 o
  11   5   8      723.88      797.74     96.26 o
  13   5   8      631.09      596.85    111.63 o
  15   5   8       75.62       33.04     82.43 o
  17   5   8      150.84       99.31    175.71 o
 -28   6   8      153.22      206.66     94.81 o
 -26   6   8      707.32      866.55    101.59 o
 -24   6   8      163.40      175.15     62.18 o
 -22   6   8      316.05      275.98     62.53 o
 -20   6   8      396.70      320.20     55.49 o
 -18   6   8      215.64       69.85     70.55 o
 -16   6   8     2287.91     2299.19    190.99 o
 -14   6   8      343.68      413.32     74.74 o
 -12   6   8     1376.74     1249.58    127.76 o
 -10   6   8     1210.38     1342.67    171.89 o
  -8   6   8     2019.31     1970.79     71.58 o
  -6   6   8      124.69      129.82     36.06 o
  -4   6   8    13498.99    12868.74    321.98 o
  -2   6   8    18945.35    18786.11    576.34 o
   0   6   8        1.28       29.54     45.95 o
   2   6   8    10530.15    10047.04    225.73 o
   4   6   8       43.99       16.78     47.39 o
   6   6   8     2271.12     2360.06    146.67 o
   8   6   8      801.05      787.38     89.00 o
  10   6   8     1004.07      959.82    101.49 o
  12   6   8      118.03      156.01     71.37 o
  14   6   8       61.60        9.72     77.78 o
  16   6   8      402.10      411.39    118.13 o
 -27   7   8      138.90      304.48     96.29 o
 -25   7   8     1656.76     1599.07    120.97 o
 -23   7   8     1474.05     1576.73    110.89 o
 -21   7   8      130.47       49.78     48.25 o
 -19   7   8      870.93      794.08     75.82 o
 -17   7   8        3.79       19.30     74.14 o
 -15   7   8      779.01      704.72    113.80 o
 -13   7   8     2521.41     2508.62     90.06 o
 -11   7   8     8026.39     8217.93    201.16 o
  -9   7   8     1137.57     1245.53     62.60 o
  -7   7   8        1.41        5.54     31.87 o
  -5   7   8      928.68     1037.50     69.15 o
  -3   7   8       25.00       44.44     41.90 o
  -1   7   8     4600.86     4742.98    152.72 o
   1   7   8      477.96      531.49     71.83 o
   3   7   8        2.72       46.85     50.23 o
   5   7   8       61.58       49.82     59.77 o
   7   7   8      218.00      139.86     71.53 o
   9   7   8      421.80      429.52     83.11 o
  11   7   8       68.06       27.27     66.71 o
  13   7   8        6.12       80.54     83.38 o
  15   7   8      411.77      447.41    120.48 o
 -26   8   8      306.70      309.47     82.67 o
 -24   8   8       42.98      101.45     60.10 o
 -22   8   8      190.67      218.95     65.39 o
 -20   8   8      606.76      788.42    135.77 o
 -18   8   8      667.20      603.31     74.99 o
 -16   8   8        4.88      -62.23     68.25 o
 -14   8   8     1242.17     1336.12    144.97 o
 -12   8   8      535.19      566.22     41.96 o
 -10   8   8     1193.20     1263.92     62.94 o
  -8   8   8      287.50      329.60     53.48 o
  -6   8   8     2352.86     2569.50    100.57 o
  -4   8   8     1843.65     1801.90    112.03 o
  -2   8   8     1805.83     1796.23    117.08 o
   0   8   8      125.39      236.12     60.02 o
   2   8   8        8.04       22.19     55.64 o
   4   8   8      552.86      590.99     91.55 o
   6   8   8        0.34      -35.15     57.28 o
   8   8   8     6085.82     6137.79    238.72 o
  10   8   8       38.89       63.22     64.77 o
  12   8   8     1400.39     1363.71    125.18 o
  14   8   8      183.19      319.52    112.80 o
 -25   9   8      157.13       59.18     64.27 o
 -23   9   8        2.41       -6.14     59.06 o
 -21   9   8       67.26      -51.98     88.32 o
 -19   9   8       72.30       91.67     95.35 o
 -17   9   8      132.91       21.71     59.36 o
 -15   9   8      261.08      177.98     44.71 o
 -13   9   8       19.06        9.46     36.93 o
 -11   9   8       40.82       -4.18     31.13 o
  -9   9   8     1734.50     1831.35    103.30 o
  -7   9   8     1974.53     1982.28     93.19 o
  -5   9   8       11.24       15.04     48.44 o
  -3   9   8     1249.49     1178.20    100.74 o
  -1   9   8     4167.51     3930.74    195.14 o
   1   9   8      926.18     1000.37    131.78 o
   3   9   8        9.73       26.48     57.37 o
   5   9   8     1033.62      921.77    112.23 o
   7   9   8       34.67       39.50     67.22 o
   9   9   8     4120.33     3721.22    292.21 o
  11   9   8       56.46       71.82     72.69 o
  13   9   8      999.49      960.69    142.07 o
 -24  10   8        7.07      -64.19     64.19 o
 -22  10   8        0.69      -30.56    118.41 o
 -20  10   8      120.25      150.44    112.79 o
 -18  10   8        4.67        3.56     95.27 o
 -16  10   8      823.39      989.51     93.46 o
 -14  10   8       41.69       22.03     50.13 o
 -12  10   8     1884.85     1501.05    105.62 o
 -10  10   8     1313.77     1350.02     88.40 o
  -8  10   8      765.01      703.18     81.48 o
  -6  10   8      956.08     1079.91    106.05 o
  -4  10   8     4200.65     4134.63    339.96 o
  -2  10   8     2204.43     2132.70    255.92 o
   0  10   8       79.19      125.01     73.36 o
   2  10   8     2972.74     2707.44    189.01 o
   4  10   8       19.03      -11.39     89.76 o
   6  10   8      636.29      585.09    103.17 o
   8  10   8      109.76      126.19     80.10 o
  10  10   8      411.86      437.14    104.93 o
  12  10   8      242.71      236.23    137.67 o
 -23  11   8       21.23      -61.12    122.23 o
 -21  11   8      550.35      374.34    175.71 o
 -19  11   8       55.27       64.94    129.87 o
 -17  11   8       47.21        7.64    118.41 o
 -15  11   8      659.81      577.66     90.33 o
 -13  11   8      537.30      610.64     89.89 o
 -11  11   8      187.15      190.59     71.71 o
  -9  11   8      199.40      202.85     60.44 o
  -7  11   8       32.73      101.67     62.40 o
  -5  11   8      396.14      385.82    103.13 o
  -3  11   8       14.53        4.15     61.95 o
  -1  11   8      244.57      276.12     88.64 o
   1  11   8     9120.13     9661.96    331.69 o
   3  11   8       36.05       55.42     81.55 o
   5  11   8     1372.66     1755.69    180.42 o
   7  11   8      514.47      669.97    162.34 o
   9  11   8      102.28       34.80     95.45 o
 -20  12   8     1052.65     1226.14    252.10 o
 -18  12   8        5.07       22.92    126.05 o
 -16  12   8      392.12      460.60     95.35 o
 -14  12   8     1471.45     1539.43    200.54 o
 -12  12   8      271.99      259.86     84.44 o
 -10  12   8        8.86       46.41     65.33 o
  -8  12   8       79.42       58.86     65.15 o
  -6  12   8      810.98      790.43    114.59 o
  -4  12   8     1130.37     1120.86    128.89 o
  -2  12   8      302.60      182.94     88.64 o
   0  12   8     1263.32     1353.90    153.32 o
   2  12   8      832.80      685.17    128.89 o
   4  12   8       32.00       21.13     85.93 o
   6  12   8       72.56       40.72     87.50 o
   8  12   8      343.49      477.65    138.61 o
 -17  13   8      120.39      110.77    152.79 o
 -15  13   8       39.61      -58.06     69.92 o
 -13  13   8      503.79      515.58    105.83 o
 -11  13   8     1392.93     1752.71    158.25 o
  -9  13   8      412.03      433.03    101.04 o
  -7  13   8      754.27      928.20    160.43 o
  -5  13   8      142.27      165.89    103.13 o
  -3  13   8      117.97      103.73     85.93 o
  -1  13   8       12.88      -19.35     78.89 o
   1  13   8     1657.18     1958.30    186.31 o
   3  13   8      954.13     1057.72    157.99 o
   5  13   8       87.15      189.15    126.05 o
 -14  14   8      306.13      431.80    112.19 o
 -12  14   8        8.06       29.03     82.63 o
 -10  14   8      978.10      938.17    136.33 o
  -8  14   8       14.23       45.10    154.70 o
  -6  14   8      152.53      133.69    110.77 o
  -4  14   8      369.62      414.74    110.90 o
  -2  14   8      180.01      292.71    108.77 o
   0  14   8      260.86      322.07    118.47 o
   2  14   8        3.82       14.45     91.75 o
  -9  15   8        1.88       19.10    110.77 o
  -7  15   8      496.21      569.14    160.43 o
  -5  15   8      138.58       64.94    118.41 o
  -3  15   8       40.48       49.66    122.23 o
 -29   1   9       22.05       46.65     81.55 o
 -27   1   9      933.92      938.46    125.40 o
 -25   1   9      104.47       57.37     66.88 o
 -23   1   9     2686.52     2651.72    155.54 o
 -21   1   9     6662.13     6653.05    201.00 o
 -19   1   9      103.16       66.76     33.40 o
 -17   1   9       85.01       74.68     25.17 o
 -15   1   9       73.37       93.65     24.48 o
 -13   1   9      342.66      349.04     35.78 o
 -11   1   9      939.74     1157.61     53.27 o
  -9   1   9     4339.56     4492.31    102.78 o
  -7   1   9     3105.85     3062.71    114.34 o
  -5   1   9      173.42      149.13     37.04 o
  -3   1   9     5497.36     5753.40    167.25 o
  -1   1   9     2569.02     2678.42     95.83 o
   1   1   9      364.80      479.97     50.59 o
   3   1   9     1092.48     1138.86     70.01 o
   5   1   9      454.78      490.20     57.62 o
   7   1   9        0.88        5.59     41.13 o
   9   1   9     1326.23     1220.72     92.19 o
  11   1   9       22.42       24.92     87.75 o
  13   1   9       25.82        6.56     90.45 o
  15   1   9     1178.49     1174.19    179.60 o
  17   1   9      521.03      267.38    187.17 o
 -30   2   9     4119.39     3998.92    236.47 o
 -28   2   9      939.79      958.51    132.05 o
 -26   2   9      455.63      545.45    100.94 o
 -24   2   9      507.59      551.82     93.50 o
 -22   2   9        4.57      -16.62     40.69 o
 -20   2   9     3540.18     3547.46    102.71 o
 -18   2   9      785.75      746.10     52.86 o
 -16   2   9     3855.48     3612.88    100.78 o
 -14   2   9        0.27        8.44     26.85 o
 -12   2   9     1195.52     1246.52     77.00 o
 -10   2   9      153.15      178.12     27.77 o
  -8   2   9      206.62      165.03     29.88 o
  -6   2   9     6003.56     5644.88    177.53 o
  -4   2   9        3.77      -11.01     31.20 o
  -2   2   9      127.97      132.20     33.02 o
   0   2   9       12.74      -30.59     30.59 o
   2   2   9       36.11       36.08     36.69 o
   4   2   9      237.26      293.58     50.52 o
   6   2   9     4531.32     4398.63    183.02 o
   8   2   9     2134.55     2026.33    110.33 o
  10   2   9      929.31      879.79     97.21 o
  12   2   9      239.08      177.28    107.94 o
  14   2   9        4.11       17.37     98.56 o
  16   2   9      425.16      484.00    187.17 o
 -29   3   9     4846.02     4882.40    248.65 o
 -27   3   9     3538.94     3335.42    196.39 o
 -25   3   9      733.19      625.71     99.47 o
 -23   3   9      571.85      644.42     74.43 o
 -21   3   9     2919.79     2934.02     98.79 o
 -19   3   9       14.24       -0.28     27.83 o
 -17   3   9       30.11       34.78     27.54 o
 -15   3   9     7434.73     7197.79    106.81 o
 -13   3   9      880.34      852.90     62.80 o
 -11   3   9      561.14      604.76     56.91 o
  -9   3   9    12971.17    13002.09    285.37 o
  -7   3   9     1424.68     1439.33     56.65 o
  -5   3   9      368.27      354.10     55.27 o
  -3   3   9     2949.20     2915.45     94.59 o
  -1   3   9     3389.67     3307.52    156.88 o
   1   3   9     2650.56     2396.77     89.94 o
   3   3   9     1672.27     1557.79     80.06 o
   5   3   9     1731.20     1826.61    100.02 o
   7   3   9      171.16      255.57     60.03 o
   9   3   9     1853.35     1999.84    126.36 o
  11   3   9     1031.96     1115.55    108.21 o
  13   3   9      889.68      899.81    187.17 o
  15   3   9        4.66      -21.52     99.50 o
 -30   4   9     2258.00     2498.12    324.68 o
 -28   4   9       15.12       38.01     76.91 o
 -26   4   9      486.94      459.79    120.32 o
 -24   4   9     1987.30     2201.18    121.70 o
 -22   4   9      133.49      129.09     48.62 o
 -20   4   9      736.14      768.73     56.80 o
 -18   4   9     5356.86     5424.50    102.38 o
 -16   4   9     1375.36     1279.06    119.08 o
 -14   4   9      803.63      657.00    145.15 o
 -12   4   9       54.58      114.59    106.95 o
 -10   4   9     1623.06     1604.17     51.11 o
  -8   4   9     6937.20     6922.63    166.80 o
  -6   4   9     8010.53     7710.73    219.12 o
  -4   4   9        1.89       11.29     33.09 o
  -2   4   9      649.83      585.96     56.73 o
   0   4   9       10.94       37.08     46.59 o
   2   4   9        5.89      -29.51     42.46 o
   4   4   9      190.17      175.20     53.36 o
   6   4   9     3050.08     3147.38    127.57 o
   8   4   9     1077.98     1045.28     98.64 o
  10   4   9      120.04      134.52     65.87 o
  12   4   9     1123.72     1053.95    131.43 o
  14   4   9      108.84      211.00    118.75 o
  16   4   9      389.05      229.18    190.99 o
 -29   5   9      182.17      138.68     93.71 o
 -27   5   9      313.36      221.76     83.90 o
 -25   5   9     1013.06     1128.35    119.73 o
 -23   5   9        6.79       27.08     45.15 o
 -21   5   9      248.38      249.19     42.82 o
 -19   5   9       88.55       -6.97     64.19 o
 -17   5   9      292.46      274.58     79.72 o
 -15   5   9      834.30      898.04    110.01 o
 -13   5   9     1969.67     1841.12    213.91 o
 -11   5   9      617.90      658.67     71.75 o
  -9   5   9       97.03       78.02     27.41 o
  -7   5   9       57.93       32.47     32.74 o
  -5   5   9       42.01       17.78     33.26 o
  -3   5   9      135.84      188.01     42.99 o
  -1   5   9      893.69      811.69     75.15 o
   1   5   9        9.03       11.55     48.81 o
   3   5   9     3999.67     4017.26    149.55 o
   5   5   9      337.73      331.65     63.15 o
   7   5   9      428.08      486.59     78.91 o
   9   5   9      273.58      312.00     76.41 o
  11   5   9       98.01      132.28     69.05 o
  13   5   9       48.48        8.66     75.57 o
  15   5   9     1916.49     1980.69    221.48 o
 -28   6   9      663.02      708.68    116.83 o
 -26   6   9      242.49      233.17     79.23 o
 -24   6   9      605.74      594.86     78.99 o
 -22   6   9      445.92      530.47     68.68 o
 -20   6   9       73.05       20.53     72.08 o
 -18   6   9       85.58        5.91     65.33 o
 -16   6   9     1252.98     1382.00    135.77 o
 -14   6   9     1510.05     1413.31    135.77 o
 -12   6   9     1626.15     1287.26    206.27 o
 -10   6   9      153.76      181.54     33.83 o
  -8   6   9     1623.94     1549.35     71.55 o
  -6   6   9      637.46      611.55     55.53 o
  -4   6   9     1128.70     1181.16     69.01 o
  -2   6   9       82.11       65.79     49.35 o
   0   6   9      677.32      672.49     75.48 o
   2   6   9      135.49      100.98     56.08 o
   4   6   9     3173.13     3138.86    141.69 o
   6   6   9      609.19      639.85     85.39 o
   8   6   9      397.37      440.50     81.04 o
  10   6   9      178.61      140.97     70.59 o
  12   6   9        3.54      -52.59     73.10 o
  14   6   9     1190.13     1248.62    189.07 o
 -27   7   9      347.89      390.71     97.59 o
 -25   7   9        2.40      -21.51     52.26 o
 -23   7   9      198.23      215.88     59.63 o
 -21   7   9       31.29       56.25     35.49 o
 -19   7   9     2534.27     2369.15    184.46 o
 -17   7   9        1.16      -33.53     63.78 o
 -15   7   9     3875.57     3707.92    209.38 o
 -13   7   9     3980.84     3701.34    309.40 o
 -11   7   9       25.02       42.06     27.94 o
  -9   7   9       26.35       10.11     31.71 o
  -7   7   9      791.82      824.76     62.23 o
  -5   7   9     3055.96     3049.85    110.91 o
  -3   7   9     3685.10     3606.39    202.70 o
  -1   7   9      981.86      987.67     85.76 o
   1   7   9     3525.31     3374.48    140.28 o
   3   7   9      814.25      743.29     95.84 o
   5   7   9      255.49      278.03     80.11 o
   7   7   9      781.58      846.59     97.43 o
   9   7   9      469.61      481.12     88.01 o
  11   7   9      670.95      763.25    104.47 o
  13   7   9        9.27        5.35     83.65 o
 -26   8   9       18.25       -7.74     67.55 o
 -24   8   9      412.42      465.55     76.23 o
 -22   8   9      260.91      360.68     65.90 o
 -20   8   9      613.22      640.90    128.30 o
 -18   8   9        0.64      -37.70     76.91 o
 -16   8   9      130.01      125.51     91.67 o
 -14   8   9      217.42      237.45     93.98 o
 -12   8   9     9818.07     9484.45    153.91 o
 -10   8   9      153.00      184.02     38.96 o
  -8   8   9     5642.93     5531.11    130.93 o
  -6   8   9    16582.56    16478.61    492.53 o
  -4   8   9     9342.42     8998.22    340.58 o
  -2   8   9     1305.63     1265.79    106.43 o
   0   8   9       37.62       26.76     55.51 o
   2   8   9      475.99      474.32     85.63 o
   4   8   9     1449.56     1479.48    127.87 o
   6   8   9      572.69      679.07    102.80 o
   8   8   9     1924.50     1901.91    135.10 o
  10   8   9      143.45      156.85     77.85 o
  12   8   9     2145.87     2272.88    185.17 o
 -25   9   9       96.66      209.26     72.18 o
 -23   9   9      559.61      624.03     84.04 o
 -21   9   9      295.52      315.27    119.42 o
 -19   9   9     1233.60     1007.96    152.23 o
 -17   9   9     1533.22     1458.49    166.86 o
 -15   9   9     3495.66     3466.03    128.05 o
 -13   9   9     2470.51     2387.19     88.02 o
 -11   9   9      897.75      800.29     67.59 o
  -9   9   9     4467.27     4693.88    125.94 o
  -7   9   9      520.56      514.05     72.64 o
  -5   9   9      874.16      902.97     89.98 o
  -3   9   9     2039.65     1991.39    146.29 o
  -1   9   9      119.09       55.39     68.83 o
   1   9   9      643.91      512.99    102.21 o
   3   9   9     2730.76     2759.72    192.23 o
   5   9   9        0.27       31.40     66.57 o
   7   9   9      897.15      954.32    123.76 o
   9   9   9      743.46      914.44    113.13 o
  11   9   9       15.08       32.87     72.67 o
 -24  10   9      517.39      738.20    101.19 o
 -22  10   9      981.02      996.91    167.79 o
 -20  10   9      417.37      299.16    129.31 o
 -18  10   9     2408.53     2559.39    219.12 o
 -16  10   9      440.13      446.51     70.17 o
 -14  10   9        0.82       13.03     46.12 o
 -12  10   9      100.01       31.14     76.39 o
 -10  10   9      663.80      648.58     94.95 o
  -8  10   9     8135.63     8746.81    247.69 o
  -6  10   9      260.78      303.57     76.09 o
  -4  10   9      913.99      940.72    112.58 o
  -2  10   9      612.82      654.90    106.05 o
   0  10   9       80.68       75.37     74.33 o
   2  10   9     1913.06     1958.70    185.26 o
   4  10   9      662.27      711.93    129.56 o
   6  10   9      696.27      682.68    112.78 o
   8  10   9     1013.38      920.30    129.37 o
  10  10   9      591.49      461.56    102.17 o
 -21  11   9      612.83      588.24    194.81 o
 -19  11   9       16.17      -68.76    114.59 o
 -17  11   9      599.90      524.94     86.46 o
 -15  11   9     1484.90     1695.18    128.75 o
 -13  11   9     1055.04     1128.70    114.46 o
 -11  11   9      786.57      668.46    114.59 o
  -9  11   9     1224.92     1554.64    168.07 o
  -7  11   9      750.77      746.15    101.68 o
  -5  11   9      161.29      178.99     78.30 o
  -3  11   9      204.54      273.32     87.50 o
  -1  11   9      316.43      359.89     96.36 o
   1  11   9     2034.37     2074.96    180.90 o
   3  11   9        7.73      -17.19     75.63 o
   5  11   9      370.57      383.56    119.63 o
   7  11   9      809.97      982.09    159.88 o
   9  11   9      545.95      780.45    160.28 o
 -20  12   9       14.06       76.39    137.51 o
 -18  12   9        9.87       49.66    141.33 o
 -16  12   9      162.74      162.43     76.16 o
 -14  12   9       84.64       66.32     66.33 o
 -12  12   9        7.41       52.91     63.78 o
 -10  12   9      390.09      275.02    103.13 o
  -8  12   9      433.76      401.07    118.41 o
  -6  12   9      193.08      138.72     76.66 o
  -4  12   9        2.13       24.68     68.83 o
  -2  12   9     1996.64     1986.96    173.44 o
   0  12   9       42.28      111.91     90.45 o
   2  12   9       97.35       48.18     83.21 o
   4  12   9      284.67      277.52    113.34 o
   6  12   9        0.11       37.37     92.45 o
 -17  13   9       61.38      -55.05     72.08 o
 -15  13   9       29.60      -25.89     69.25 o
 -13  13   9        0.08      -60.47     67.06 o
 -11  13   9      312.38      194.70     89.63 o
  -9  13   9      384.92      515.67    126.05 o
  -7  13   9        4.46      -42.02     84.03 o
  -5  13   9        7.71       26.19     72.08 o
  -3  13   9      191.90      103.48     88.03 o
  -1  13   9     1739.63     1905.59    182.71 o
   1  13   9      109.03      179.53    102.53 o
   3  13   9      101.20      129.39    106.05 o
 -14  14   9     1649.68     2219.27    217.73 o
 -12  14   9      108.11      165.95     93.11 o
 -10  14   9       37.29      130.35     88.44 o
  -8  14   9      222.82      233.00    122.23 o
  -6  14   9       54.39       49.66    110.77 o
  -4  14   9       16.54      106.95    118.41 o
  -2  14   9      514.42      623.04    187.17 o
   0  14   9        1.32       44.95     95.27 o
 -30   0  10      184.10      183.35    141.33 o
 -28   0  10      293.02      282.66    137.51 o
 -26   0  10     1220.96     1100.09    179.53 o
 -24   0  10       60.89      103.13    103.13 o
 -22   0  10     3956.50     3636.40    240.64 o
 -20   0  10    10013.00     9656.33    347.60 o
 -18   0  10     6037.34     6077.51    427.81 o
 -16   0  10     2821.14     2937.26     76.66 o
 -14   0  10     1400.56     1457.89     78.53 o
 -12   0  10     4197.50     4153.02    250.19 o
 -10   0  10        5.47        0.92     34.48 o
  -8   0  10     7462.47     6909.19    448.82 o
  -6   0  10     2023.15     1809.42     97.16 o
  -4   0  10      559.59      533.56     67.33 o
  -2   0  10     4236.57     4599.67    207.24 o
   0   0  10      266.79      283.73     66.44 o
   2   0  10     3791.30     3727.64    233.98 o
   4   0  10     8587.29     7941.46    230.73 o
   6   0  10     4603.60     4209.33    229.39 o
   8   0  10        0.92        3.69     76.94 o
  10   0  10     2214.17     1844.94    267.38 o
  12   0  10        5.81       61.12    141.33 o
  14   0  10     2209.12     2154.34    317.04 o
 -29   1  10     1022.95     1060.46    137.43 o
 -27   1  10     1803.67     1752.73    153.67 o
 -25   1  10       14.27      -31.98     57.65 o
 -23   1  10      193.79      177.01     70.63 o
 -21   1  10     1884.78     1812.48    128.30 o
 -19   1  10    11661.14    11203.77    206.88 o
 -17   1  10     1195.96     1203.91     59.55 o
 -15   1  10     1073.90     1081.28     51.57 o
 -13   1  10     1323.00     1416.88     62.62 o
 -11   1  10     1375.25     1405.95     61.36 o
  -9   1  10      927.79      991.21     57.15 o
  -7   1  10     3946.56     3738.27     96.88 o
  -5   1  10     7760.14     7469.87    244.69 o
  -3   1  10     1199.55     1182.30     63.11 o
  -1   1  10     4891.32     4519.16    112.08 o
   1   1  10      101.76       81.94     41.23 o
   3   1  10       83.33       74.78     48.19 o
   5   1  10      126.16      161.75     55.84 o
   7   1  10     1055.22     1087.04    100.71 o
   9   1  10      466.04      496.45     98.30 o
  11   1  10     1081.12     1013.16    159.08 o
  13   1  10      357.41      320.54    128.10 o
  15   1  10      974.76     1181.85    189.26 o
 -30   2  10      165.01       86.69     96.79 o
 -28   2  10      207.39      173.62     88.03 o
 -26   2  10       86.87       83.49     73.34 o
 -24   2  10      207.39      222.53     76.12 o
 -22   2  10      994.19      939.84    100.94 o
 -20   2  10     3328.46     3264.33     99.81 o
 -18   2  10      478.30      514.08     47.85 o
 -16   2  10     2455.33     2545.62     82.51 o
 -14   2  10      493.48      527.64     60.16 o
 -12   2  10        2.14       17.72     26.51 o
 -10   2  10    11364.02    11836.53    277.02 o
  -8   2  10     1381.67     1563.95     68.39 o
  -6   2  10      206.96      238.49     49.42 o
  -4   2  10     1277.03     1299.15     73.48 o
  -2   2  10     1416.00     1315.20     78.31 o
   0   2  10      546.68      575.05     55.86 o
   2   2  10      743.73      748.21     71.31 o
   4   2  10     1909.75     1959.97    103.37 o
   6   2  10      803.59      826.86     79.41 o
   8   2  10       13.24      -21.81     62.46 o
  10   2  10     2428.14     2227.53    163.92 o
  12   2  10      109.71      175.19    109.36 o
  14   2  10      341.52      290.26    132.02 o
 -29   3  10      329.80      436.73    106.70 o
 -27   3  10      177.02       99.31    143.24 o
 -25   3  10      133.15       92.95     67.67 o
 -23   3  10      204.46      126.57     66.41 o
 -21   3  10      322.02      326.38     45.83 o
 -19   3  10      371.15      411.58     43.53 o
 -17   3  10      507.63      568.77     46.41 o
 -15   3  10     2495.37     2497.17    115.96 o
 -13   3  10      560.42      618.67     62.94 o
 -11   3  10      375.53      463.01     40.41 o
  -9   3  10    13175.41    13874.42    315.78 o
  -7   3  10      657.82      632.33     51.67 o
  -5   3  10      210.77      199.09     42.57 o
  -3   3  10     3751.85     3780.61    129.01 o
  -1   3  10     1566.62     1474.30     95.12 o
   1   3  10     2494.76     2383.73    107.45 o
   3   3  10      480.10      474.52     63.95 o
   5   3  10       19.90        4.88     45.83 o
   7   3  10     1682.58     1565.77    115.49 o
   9   3  10     1057.33     1047.83    123.46 o
  11   3  10      962.33     1018.64    160.55 o
  13   3  10        8.76        2.06    102.53 o
  15   3  10      277.36      187.17    179.53 o
 -30   4  10       33.84       62.07     86.13 o
 -28   4  10      417.50      442.69    102.34 o
 -26   4  10        0.04      -52.13     60.36 o
 -24   4  10       69.93       79.33     60.77 o
 -22   4  10       22.55       49.55     42.92 o
 -20   4  10     4700.35     4630.00    119.77 o
 -18   4  10       35.63       51.65     27.70 o
 -16   4  10        3.04      -48.61     53.06 o
 -14   4  10       37.29      198.63    126.05 o
 -12   4  10     1506.25     1536.39     86.23 o
 -10   4  10     1945.29     2159.98     78.89 o
  -8   4  10     1904.52     1989.46     87.11 o
  -6   4  10     2377.60     2162.49     84.49 o
  -4   4  10      464.94      411.93     51.55 o
  -2   4  10      722.26      587.76     71.30 o
   0   4  10     3584.15     3330.03    134.57 o
   2   4  10      571.60      581.33     68.69 o
   4   4  10       30.32       36.16     48.35 o
   6   4  10        1.18       20.24     54.84 o
   8   4  10     1508.62     1338.50    113.08 o
  10   4  10     2025.13     2053.09    162.05 o
  12   4  10        0.17       -9.55     97.23 o
  14   4  10      181.96      134.19    122.87 o
 -29   5  10      943.00     1089.27    136.99 o
 -27   5  10      162.42      114.30     77.06 o
 -25   5  10      497.44      525.54     90.75 o
 -23   5  10       16.13       -9.82     41.63 o
 -21   5  10     1967.88     1833.23     74.95 o
 -19   5  10     4759.53     4188.92    205.41 o
 -17   5  10     6301.90     5952.62    233.74 o
 -15   5  10       63.75        0.00    118.41 o
 -13   5  10     7348.50     7207.87    374.34 o
 -11   5  10      773.40      792.05     51.78 o
  -9   5  10     2980.41     2932.51    145.55 o
  -7   5  10     2818.49     2984.58    101.13 o
  -5   5  10     2587.20     2490.29     93.78 o
  -3   5  10      951.60      740.91     74.21 o
  -1   5  10     6286.96     6084.26    211.71 o
   1   5  10     3693.67     3413.64    139.92 o
   3   5  10        0.06       -8.06     44.86 o
   5   5  10        3.80      -23.76     50.01 o
   7   5  10      112.33      128.72     66.28 o
   9   5  10     2702.38     2716.75    154.89 o
  11   5  10      345.48      375.77    160.43 o
  13   5  10       18.51       41.64    109.85 o
 -28   6  10      532.54      446.53    101.01 o
 -26   6  10       62.25       52.49     68.97 o
 -24   6  10       81.95       88.20     60.24 o
 -22   6  10      671.02      832.17     61.04 o
 -20   6  10     1381.62     1270.42    139.48 o
 -18   6  10     1257.47     1048.44    125.56 o
 -16   6  10     2829.46     2743.07    181.53 o
 -14   6  10      605.50      381.97    156.61 o
 -12   6  10     1590.21     1390.48     89.87 o
 -10   6  10     4811.20     4518.82    103.68 o
  -8   6  10     4144.48     3901.13    111.92 o
  -6   6  10     5212.30     5104.81    184.62 o
  -4   6  10      459.62      487.79     65.96 o
  -2   6  10       99.38      110.30     51.28 o
   0   6  10      355.73      368.55     67.93 o
   2   6  10     1036.58     1109.77     96.47 o
   4   6  10     1445.79     1364.09    107.78 o
   6   6  10      312.87      360.16     77.74 o
   8   6  10      188.67      274.02     77.18 o
  10   6  10      237.92      204.14     91.23 o
  12   6  10      246.83      184.98    122.69 o
 -27   7  10      519.09      620.87    102.15 o
 -25   7  10        2.96      -21.57     54.34 o
 -23   7  10       80.39      153.50     50.99 o
 -21   7  10       13.75      -68.78     68.78 o
 -19   7  10     2771.32     2472.10    223.46 o
 -17   7  10      271.54      147.20     89.68 o
 -15   7  10     2386.06     2215.45    173.33 o
 -13   7  10      141.65      137.51    148.97 o
 -11   7  10     1895.73     2280.65     77.84 o
  -9   7  10      929.89      962.56     63.01 o
  -7   7  10       42.61       39.15     38.72 o
  -5   7  10      297.38      366.36     68.68 o
  -3   7  10      402.39      418.19     67.36 o
  -1   7  10     2179.47     2097.47    117.28 o
   1   7  10     1755.08     1673.55    112.53 o
   3   7  10     4645.58     4674.06    197.85 o
   5   7  10      711.40      721.31    105.09 o
   7   7  10      575.99      609.82     94.05 o
   9   7  10      283.70      287.15     83.33 o
  11   7  10      778.66      827.69    165.70 o
 -26   8  10       43.22       99.91     71.12 o
 -24   8  10      299.27      333.42     66.46 o
 -22   8  10     1878.34     2113.81    193.47 o
 -20   8  10     2123.96     1916.49    181.53 o
 -18   8  10     1187.23     1264.27    155.10 o
 -16   8  10       21.50       16.13     79.78 o
 -14   8  10      105.76       42.02    148.97 o
 -12   8  10     1817.42     1697.95     82.87 o
 -10   8  10     7862.94     8291.47    172.77 o
  -8   8  10      237.54      154.32     56.99 o
  -6   8  10      165.45      181.68     60.30 o
  -4   8  10       90.39       74.16     58.68 o
  -2   8  10      751.05      776.28     93.13 o
   0   8  10      163.32      114.54     64.90 o
   2   8  10     1831.73     2023.94    142.47 o
   4   8  10     2944.23     3048.89    176.90 o
   6   8  10     1368.92     1578.40    144.40 o
   8   8  10      960.72     1034.14    115.12 o
  10   8  10     2408.85     2370.24    185.07 o
 -25   9  10      123.28      111.19     61.18 o
 -23   9  10      468.87      462.39    185.26 o
 -21   9  10      258.19      275.19    121.10 o
 -19   9  10        1.43      -28.45     88.32 o
 -17   9  10       28.79      -81.96     81.96 o
 -15   9  10      195.99      167.10    102.42 o
 -13   9  10      550.57      584.08     59.19 o
 -11   9  10    11002.05    10971.86    202.67 o
  -9   9  10     7191.79     7385.48    312.86 o
  -7   9  10     1004.53     1040.95     94.83 o
  -5   9  10      185.74      237.21     67.09 o
  -3   9  10      393.97      423.42     91.75 o
  -1   9  10      286.91      273.32     87.75 o
   1   9  10        0.06       -7.41     58.61 o
   3   9  10      522.64      471.58     95.74 o
   5   9  10      230.84      264.54     85.88 o
   7   9  10      252.32      278.56     93.55 o
   9   9  10     4714.93     4600.83    240.27 o
 -24  10  10       21.57       43.85     57.73 o
 -22  10  10      848.57      860.77    163.82 o
 -20  10  10        2.08      -28.24    112.68 o
 -18  10  10       18.90       30.56     98.20 o
 -16  10  10       24.79      -48.48     59.14 o
 -14  10  10      679.28      507.77    110.68 o
 -12  10  10     5681.64     5622.54    205.44 o
 -10  10  10        0.37       12.22     68.76 o
  -8  10  10     9495.76     9430.54    260.49 o
  -6  10  10     1727.29     1961.37    223.46 o
  -4  10  10     1631.88     1733.25    147.04 o
  -2  10  10      951.98     1081.64    130.48 o
   0  10  10      148.33      131.97     83.60 o
   2  10  10       51.35       80.76     85.05 o
   4  10  10      131.56      163.66     80.95 o
   6  10  10      145.07       66.24     77.31 o
   8  10  10      792.20      834.02    163.27 o
 -21  11  10        4.35       80.21    133.69 o
 -19  11  10       21.24       34.38    126.05 o
 -17  11  10      643.80      630.64     95.49 o
 -15  11  10      116.38      138.19     78.30 o
 -13  11  10     1760.48     1808.20    134.63 o
 -11  11  10     1111.14      935.84    129.87 o
  -9  11  10       35.06      110.77     80.21 o
  -7  11  10        7.91      -33.93     61.12 o
  -5  11  10        3.48       15.36     62.40 o
  -3  11  10       21.75       90.62     77.08 o
  -1  11  10     2323.46     2562.24    194.14 o
   1  11  10       56.99       84.03     85.93 o
   3  11  10      180.14      129.50     97.12 o
   5  11  10      143.59      124.24    101.68 o
   7  11  10      224.70      293.78    121.18 o
 -20  12  10     1299.38     1375.11    267.38 o
 -18  12  10     1978.11     2276.46    152.79 o
 -16  12  10        7.65      -37.13     61.88 o
 -14  12  10        4.98        2.35     60.77 o
 -12  12  10        0.15      -41.00     57.35 o
 -10  12  10     1071.86     1455.32    168.07 o
  -8  12  10       59.98       64.94     87.85 o
  -6  12  10      255.32      198.63    114.59 o
  -4  12  10      296.41      277.09     96.23 o
  -2  12  10      348.83      479.09    114.59 o
   0  12  10      590.16      522.53    122.69 o
   2  12  10       74.63       72.74     90.83 o
   4  12  10      595.83      656.07    140.86 o
 -17  13  10     1684.23     1824.88    155.59 o
 -15  13  10     1176.57     1030.96    126.66 o
 -13  13  10     1652.49     1649.83    154.04 o
 -11  13  10     2085.71     2165.34    227.28 o
  -9  13  10       74.06       95.49     91.67 o
  -7  13  10      146.74      156.61    110.77 o
  -5  13  10        4.29       30.56    103.13 o
  -3  13  10      353.29      475.81    204.36 o
  -1  13  10       80.73       77.63     92.48 o
   1  13  10       55.04      124.80     97.89 o
 -12  14  10      616.99      622.62    141.33 o
 -10  14  10      788.30      802.15    160.43 o
  -8  14  10       17.62       -3.82    106.95 o
  -6  14  10        2.43      -30.56    103.13 o
  -4  14  10      257.73      397.25    152.79 o
 -29   1  11        2.91      -11.65     78.82 o
 -27   1  11      261.81      343.04     95.17 o
 -25   1  11      550.75      408.98     92.45 o
 -23   1  11      715.26      840.24    242.55 o
 -21   1  11      824.72      805.99     96.79 o
 -19   1  11       43.90       66.02     35.39 o
 -17   1  11     6942.40     6683.17    189.81 o
 -15   1  11     2156.10     2196.38     68.64 o
 -13   1  11     1191.54     1256.88     70.38 o
 -11   1  11      768.71      829.77     52.60 o
  -9   1  11       29.63       37.96     38.66 o
  -7   1  11       16.81       -6.36     41.29 o
  -5   1  11      115.53      108.78     42.91 o
  -3   1  11      384.28      408.48     57.15 o
  -1   1  11     4790.16     4705.16    147.37 o
   1   1  11     2465.72     2143.50    121.09 o
   3   1  11     1489.90     1381.98    106.47 o
   5   1  11        2.09       -6.32     54.93 o
   7   1  11      952.57     1051.44    103.86 o
   9   1  11      179.38      199.61    105.23 o
  11   1  11        5.56       33.54     97.89 o
  13   1  11        2.68       33.27    106.05 o
 -30   2  11      669.50      648.47    125.74 o
 -28   2  11      106.44       73.87     81.66 o
 -26   2  11      889.02      860.31    117.38 o
 -24   2  11     1794.43     1845.89    139.48 o
 -22   2  11      910.76      895.24    100.00 o
 -20   2  11      877.75      912.13     61.48 o
 -18   2  11      228.25      240.88     40.97 o
 -16   2  11      542.57      608.62     60.81 o
 -14   2  11       42.48       48.07     62.17 o
 -12   2  11     2364.69     2349.08     89.39 o
 -10   2  11     7225.51     7105.13    200.58 o
  -8   2  11     2233.62     2170.02     86.75 o
  -6   2  11     6823.14     6254.01    246.65 o
  -4   2  11     3633.61     3490.07    114.91 o
  -2   2  11      341.24      366.85     58.40 o
   0   2  11     3191.83     3009.29    118.47 o
   2   2  11        2.08      -28.81     50.73 o
   4   2  11      279.81      252.78     69.53 o
   6   2  11        9.75       10.05     57.06 o
   8   2  11       21.37       76.90     73.21 o
  10   2  11     1655.51     1619.97    189.72 o
  12   2  11      977.71     1010.76    173.82 o
 -29   3  11        0.33      -68.78     68.78 o
 -27   3  11     1089.37     1147.32    129.15 o
 -25   3  11      102.65       74.49     67.67 o
 -23   3  11      230.23      279.16     95.49 o
 -21   3  11      714.32      668.86     55.45 o
 -19   3  11     2477.73     2358.56     84.65 o
 -17   3  11     1793.14     1856.64     76.94 o
 -15   3  11     2247.27     2244.48    123.20 o
 -13   3  11     1824.76     1747.68    119.99 o
 -11   3  11       35.43       55.88     32.14 o
  -9   3  11     1123.45     1068.96     72.85 o
  -7   3  11     3037.36     3005.39    119.48 o
  -5   3  11    10529.55    10394.57    183.63 o
  -3   3  11     1991.07     1838.24     94.79 o
  -1   3  11     3361.78     3048.50    117.32 o
   1   3  11     1392.63     1278.32     86.98 o
   3   3  11     1482.64     1599.79    110.88 o
   5   3  11       31.44      122.52     63.44 o
   7   3  11       42.35       84.74     73.82 o
   9   3  11     1869.70     2100.02    162.98 o
  11   3  11      609.33      508.03    143.15 o
  13   3  11      404.17      366.37    141.63 o
 -28   4  11        3.29       16.16     73.19 o
 -26   4  11       49.59       39.93     66.33 o
 -24   4  11      715.88      765.18     95.33 o
 -22   4  11       95.94      121.19     38.58 o
 -20   4  11     2677.43     2479.58     83.87 o
 -18   4  11      536.92      470.54     43.92 o
 -16   4  11       69.49       -7.31     78.30 o
 -14   4  11        0.29      -18.53     54.31 o
 -12   4  11     7685.06     7619.13    286.90 o
 -10   4  11       87.31       72.32     38.00 o
  -8   4  11      897.00      913.82     61.18 o
  -6   4  11       98.41      119.88     42.68 o
  -4   4  11      704.18      720.06     75.15 o
  -2   4  11        2.43       12.91     50.01 o
   0   4  11      123.33      166.86     54.34 o
   2   4  11      212.49      228.84     58.71 o
   4   4  11      173.54      201.94     67.29 o
   6   4  11     4188.85     3974.05    205.63 o
   8   4  11      600.08      715.78    114.37 o
  10   4  11      462.40      347.96    128.89 o
  12   4  11      378.41      332.54    138.92 o
 -29   5  11      188.27      106.12     86.90 o
 -27   5  11      501.14      542.21     99.72 o
 -25   5  11      369.51      423.19    124.14 o
 -23   5  11      171.50      128.59     50.52 o
 -21   5  11       71.60      138.24     78.07 o
 -19   5  11      907.50      845.43    116.56 o
 -17   5  11      176.92      155.80     76.91 o
 -15   5  11      789.57      683.74    171.89 o
 -13   5  11      422.06      396.31     49.75 o
 -11   5  11     1016.27      985.84     63.25 o
  -9   5  11      389.62      388.06     52.19 o
  -7   5  11      145.99      133.09     42.39 o
  -5   5  11     1527.65     1525.43     94.29 o
  -3   5  11    12048.22    11573.44    321.54 o
  -1   5  11     2800.16     2615.95    127.90 o
   1   5  11     1495.69     1528.74     96.17 o
   3   5  11      576.86      486.89     71.95 o
   5   5  11       10.18       19.83     66.73 o
   7   5  11      120.70      174.25     82.69 o
   9   5  11      535.75      648.30    115.32 o
  11   5  11      778.84      835.43    166.09 o
 -28   6  11       70.78       94.22     82.00 o
 -26   6  11       79.33       49.29     66.63 o
 -24   6  11      557.49      584.57    106.95 o
 -22   6  11      460.84      449.54    107.23 o
 -20   6  11      249.95      225.64     89.68 o
 -18   6  11     1142.29     1135.97    133.99 o
 -16   6  11     2658.77     2437.00    275.02 o
 -14   6  11      370.98      221.55    148.97 o
 -12   6  11        0.95      -30.94     33.58 o
 -10   6  11      238.14      259.38     43.69 o
  -8   6  11      290.57      265.56     48.89 o
  -6   6  11        7.31      -16.15     43.51 o
  -4   6  11      311.72      255.62     60.20 o
  -2   6  11      782.54      889.37     85.79 o
   0   6  11      197.00      233.09     65.33 o
   2   6  11      266.20      269.81     77.84 o
   4   6  11      190.96      220.89     82.03 o
   6   6  11     1177.63     1204.34    130.48 o
   8   6  11      585.02      525.02    108.25 o
  10   6  11     1519.67     1589.34    160.23 o
 -27   7  11      511.06      524.26     99.31 o
 -25   7  11        3.43      -26.94     53.96 o
 -23   7  11      783.70      696.07    242.55 o
 -21   7  11      930.48      781.77    131.24 o
 -19   7  11        0.13      -60.33     67.60 o
 -17   7  11     3605.49     3232.38    206.40 o
 -15   7  11      282.85       68.76    145.15 o
 -13   7  11     1889.02     1982.58     83.13 o
 -11   7  11      222.20      212.03     48.77 o
  -9   7  11       19.15       10.53     36.30 o
  -7   7  11      255.86      263.26     61.72 o
  -5   7  11     3128.27     2958.02    143.41 o
  -3   7  11      184.99      176.56     59.42 o
  -1   7  11        1.46       24.44     52.59 o
   1   7  11      224.54      273.88     77.18 o
   3   7  11     1026.28     1058.17    117.20 o
   5   7  11     2147.55     2008.84    155.45 o
   7   7  11      354.31      416.98    102.70 o
   9   7  11     1615.40     1517.58    157.91 o
 -26   8  11        6.02      -55.85    137.51 o
 -24   8  11      959.96     1089.39    164.28 o
 -22   8  11      405.61      365.60    119.18 o
 -20   8  11        2.87      -30.21     79.60 o
 -18   8  11        9.65      -50.10     71.02 o
 -16   8  11     1799.24     1584.81    165.12 o
 -14   8  11     2914.80     2662.36    320.86 o
 -12   8  11     2345.12     2296.10     98.71 o
 -10   8  11     5200.21     5021.38    197.04 o
  -8   8  11     1231.06     1122.38     94.40 o
  -6   8  11     1132.46     1058.58     97.35 o
  -4   8  11      225.51      235.18     71.12 o
  -2   8  11     2368.04     2422.81    164.50 o
   0   8  11     1749.83     1951.37    139.14 o
   2   8  11      316.58      293.09     85.14 o
   4   8  11     1432.53     1534.36    140.83 o
   6   8  11       47.88      -30.00     71.60 o
   8   8  11       35.68       84.65     86.33 o
  10   8  11     1635.46     1715.07    282.66 o
 -25   9  11      186.58      141.66    112.99 o
 -23   9  11      344.69      248.28    119.42 o
 -21   9  11     1649.57     1549.27    182.53 o
 -19   9  11        0.39      -27.13     82.56 o
 -17   9  11      368.24      159.67    101.70 o
 -15   9  11     2042.76     2256.86    121.84 o
 -13   9  11       17.20       36.04     50.61 o
 -11   9  11      192.06      121.04     69.55 o
  -9   9  11      154.64      127.32     75.16 o
  -7   9  11     2095.84     2285.94    135.54 o
  -5   9  11      574.23      618.27     98.34 o
  -3   9  11      780.44      820.49    114.20 o
  -1   9  11       18.61      -26.51     66.88 o
   1   9  11     1108.75     1216.06    124.35 o
   3   9  11      966.07     1076.40    125.68 o
   5   9  11      652.15      533.87    107.92 o
   7   9  11      506.43      464.97    112.16 o
 -22  10  11     1188.04      954.95    202.45 o
 -20  10  11      238.35      238.73    126.64 o
 -18  10  11        0.76      -84.67     93.25 o
 -16  10  11       67.39      -55.44    112.68 o
 -14  10  11      687.96      656.74    127.96 o
 -12  10  11     2504.01     2478.88    192.90 o
 -10  10  11      462.73      626.44    114.59 o
  -8  10  11      512.33      588.24    122.23 o
  -6  10  11        3.70       10.40     63.09 o
  -4  10  11        1.82       -2.44     62.40 o
  -2  10  11      187.43      250.45     90.45 o
   0  10  11     5952.63     6420.26    285.69 o
   2  10  11      801.96      712.46    132.26 o
   4  10  11      297.55      365.49    100.29 o
   6  10  11        0.10      -10.88     79.39 o
 -21  11  11     1966.50     2200.18    301.76 o
 -19  11  11      181.98      305.58    164.25 o
 -17  11  11      225.23      152.59     67.21 o
 -15  11  11     1802.92     1943.75    132.18 o
 -13  11  11     1173.99     1077.17    129.87 o
 -11  11  11     1084.78     1035.15    141.33 o
  -9  11  11      413.63      401.07    114.59 o
  -7  11  11     1267.92     1291.08    175.71 o
  -5  11  11       47.71      118.94     77.77 o
  -3  11  11       59.26      115.63     79.64 o
  -1  11  11     2016.26     1968.60    185.26 o
   1  11  11      917.85      959.14    145.70 o
   3  11  11      844.36      789.59    147.18 o
   5  11  11      120.82      175.28    107.38 o
 -18  12  11     1859.19     1829.21    139.98 o
 -16  12  11      929.94      949.42    110.87 o
 -14  12  11       34.19       51.57     68.78 o
 -12  12  11      522.08      427.81    110.77 o
 -10  12  11      138.47      129.87     91.67 o
  -8  12  11        1.11        3.82     80.21 o
  -6  12  11      320.00      309.40    126.05 o
  -4  12  11        8.13      144.31     85.93 o
  -2  12  11        1.92      -36.75     77.08 o
   0  12  11        7.01        6.37     85.05 o
   2  12  11      239.91      269.76    122.23 o
 -15  13  11      642.30      449.74     99.72 o
 -13  13  11      715.46      635.49    112.79 o
 -11  13  11      470.32      443.09    126.05 o
  -9  13  11      129.02      114.59    103.13 o
  -7  13  11      569.61      657.00    160.43 o
  -5  13  11      165.08      290.30    137.51 o
  -3  13  11       37.89       87.85    122.23 o
  -1  13  11       72.11       77.79    127.96 o
 -30   0  12      135.69        0.00    122.23 o
 -28   0  12     2487.61     2624.17    263.56 o
 -26   0  12      865.74     1058.07    175.71 o
 -24   0  12       91.74      122.23    106.95 o
 -22   0  12      574.32      607.34    133.69 o
 -20   0  12     4447.69     4102.41    252.10 o
 -18   0  12    11126.54    11146.03    374.34 o
 -16   0  12     7657.62     7226.96    305.58 o
 -14   0  12     6710.22     6921.36    460.28 o
 -12   0  12    10681.97    10631.51    922.47 o
 -10   0  12    20352.13    20023.33   1138.29 o
  -8   0  12     2765.27     2677.62    157.57 o
  -6   0  12     1001.96      832.82    112.68 o
  -4   0  12     4911.62     5156.66    305.58 o
  -2   0  12    12953.22    12087.27    884.27 o
   0   0  12    24209.03    22559.24    521.40 o
   2   0  12    10924.54    10626.17    588.24 o
   4   0  12      112.19       85.80     90.21 o
   6   0  12     2001.18     1893.72    185.00 o
   8   0  12     3218.84     2971.76    328.50 o
  10   0  12     1468.36     1417.13    263.56 o
 -29   1  12      134.04       99.99     91.36 o
 -27   1  12      358.36      347.65     97.89 o
 -25   1  12     1772.90     1858.00    151.16 o
 -23   1  12     2041.41     1896.43    156.61 o
 -21   1  12       28.45       40.85     65.15 o
 -19   1  12    10441.68    10176.56    256.16 o
 -17   1  12       15.42        7.74     34.09 o
 -15   1  12       25.89       -6.33     46.48 o
 -13   1  12      610.16      611.59     97.40 o
 -11   1  12     3634.11     3665.13    114.05 o
  -9   1  12      531.24      494.93     62.47 o
  -7   1  12      301.61      246.29     57.57 o
  -5   1  12     2612.43     2541.80    118.25 o
  -3   1  12     6999.26     6461.35    243.14 o
  -1   1  12    10842.28    10745.28    229.47 o
   1   1  12     3050.05     2679.65    136.01 o
   3   1  12      441.33      417.90     79.87 o
   5   1  12     3382.25     3275.77    160.38 o
   7   1  12      664.00      720.56    115.40 o
   9   1  12      371.93      357.06    122.84 o
  11   1  12       48.13       12.06    102.21 o
 -30   2  12       28.56      -26.80     86.26 o
 -28   2  12     1269.98     1522.53    148.67 o
 -26   2  12      131.05       17.46     72.08 o
 -24   2  12       20.54      -39.29     64.17 o
 -22   2  12      251.82      323.61     81.66 o
 -20   2  12      102.82      122.53     67.77 o
 -18   2  12     2339.31     2267.70    119.64 o
 -16   2  12      961.10     1007.75     79.23 o
 -14   2  12     1441.52     1439.12    181.44 o
 -12   2  12      352.34      384.79     61.49 o
 -10   2  12      588.25      583.35     63.22 o
  -8   2  12       71.77       49.55     46.55 o
  -6   2  12      258.20      189.75     57.26 o
  -4   2  12     1080.76      993.91     85.36 o
  -2   2  12     2589.89     2653.35    128.33 o
   0   2  12      262.10      379.74     72.09 o
   2   2  12        8.32       61.86     57.39 o
   4   2  12       56.49       34.58     58.90 o
   6   2  12       53.37       14.88     68.94 o
   8   2  12      382.60      491.16    107.22 o
  10   2  12       61.48       32.62    100.00 o
 -29   3  12      703.69      920.88    128.61 o
 -27   3  12     1018.35     1105.67    127.88 o
 -25   3  12      342.24      344.60     86.13 o
 -23   3  12      216.18      216.10     76.91 o
 -21   3  12      211.52      105.44     67.06 o
 -19   3  12       53.37       63.08     37.04 o
 -17   3  12     1890.84     1701.71    105.79 o
 -15   3  12       89.09       36.40     65.71 o
 -13   3  12       21.74       44.75     38.33 o
 -11   3  12     2161.80     2062.80    108.25 o
  -9   3  12     2415.83     2378.93    105.26 o
  -7   3  12     6616.12     6447.48    251.41 o
  -5   3  12       97.90      134.97     54.67 o
  -3   3  12       26.50       53.32     52.86 o
  -1   3  12       47.84       40.68     55.04 o
   1   3  12      748.78      739.17     87.17 o
   3   3  12      127.90       85.86     62.37 o
   5   3  12        0.01      -20.47     64.67 o
   7   3  12     1329.01     1198.12    134.38 o
   9   3  12      613.43      506.41    140.14 o
  11   3  12      375.06      385.79    143.15 o
 -28   4  12       24.91      -11.94     76.62 o
 -26   4  12      450.74      543.85    105.04 o
 -24   4  12      263.02      163.74     72.73 o
 -22   4  12       94.45       56.07     61.14 o
 -20   4  12      594.94      594.33     53.36 o
 -18   4  12      188.39      145.39     39.43 o
 -16   4  12      296.89      284.71     74.61 o
 -14   4  12      267.01      178.25     71.15 o
 -12   4  12      204.77      180.68     51.44 o
 -10   4  12     6676.54     6418.58    215.51 o
  -8   4  12      922.70      889.90     75.20 o
  -6   4  12      429.42      443.63     66.13 o
  -4   4  12      868.02      760.94     80.38 o
  -2   4  12      865.66      884.30     87.37 o
   0   4  12       76.46       73.59     57.20 o
   2   4  12      203.53      196.74     68.14 o
   4   4  12       70.62       91.18     74.22 o
   6   4  12        5.10        0.27     73.21 o
   8   4  12      123.40       83.88     83.41 o
  10   4  12     1488.29     1425.62    194.41 o
 -29   5  12        0.53      -70.57    112.68 o
 -27   5  12        7.95      -64.56     64.56 o
 -25   5  12      101.49       83.02     65.85 o
 -23   5  12      543.31      529.54    116.50 o
 -21   5  12       55.35       91.80     76.91 o
 -19   5  12    10838.64    10296.53    311.54 o
 -17   5  12        4.15      -15.28    129.87 o
 -15   5  12      794.89      716.65    105.04 o
 -13   5  12      146.98      129.81     70.21 o
 -11   5  12       47.05       55.79     38.14 o
  -9   5  12     3356.16     3286.75    134.51 o
  -7   5  12     7034.79     6904.67    170.38 o
  -5   5  12      386.55      313.16     63.99 o
  -3   5  12     1782.83     1688.81    108.46 o
  -1   5  12     4151.32     4173.33    158.99 o
   1   5  12      157.17      137.01     61.92 o
   3   5  12       83.91       94.69     71.25 o
   5   5  12     3441.02     3412.00    191.23 o
   7   5  12     2874.92     2984.20    191.69 o
   9   5  12      564.74      599.39    121.30 o
 -28   6  12      524.69      604.66    158.52 o
 -26   6  12     1847.26     1824.92    130.49 o
 -24   6  12      144.78      122.23    171.89 o
 -22   6  12       79.69      141.83     88.32 o
 -20   6  12     1212.07     1213.46    142.23 o
 -18   6  12      356.70      184.58     84.44 o
 -16   6  12     4343.09     3674.60    324.68 o
 -14   6  12     2019.63     2037.58     90.80 o
 -12   6  12      351.75      344.16     55.57 o
 -10   6  12      187.53      181.21     56.23 o
  -8   6  12      100.98       63.10     53.88 o
  -6   6  12     1101.31     1132.91     88.02 o
  -4   6  12      814.16      831.20     83.54 o
  -2   6  12     3348.92     3446.52    147.95 o
   0   6  12      169.99      119.91     62.05 o
   2   6  12     4373.19     4295.01    200.54 o
   4   6  12      341.05      380.41     95.45 o
   6   6  12       11.60        8.23     72.51 o
   8   6  12        0.16        4.93     81.42 o
 -27   7  12      370.61      260.07     80.59 o
 -25   7  12      125.60       38.20    183.35 o
 -23   7  12       43.17      -76.62     76.62 o
 -21   7  12       79.27       61.96     86.13 o
 -19   7  12      217.06      247.89     98.85 o
 -17   7  12      130.77      212.77     93.11 o
 -15   7  12      287.78      299.93     57.86 o
 -13   7  12        0.82      -13.45     36.65 o
 -11   7  12     1682.51     1829.29    133.03 o
  -9   7  12      123.35       73.14     53.17 o
  -7   7  12      299.97      330.47     70.01 o
  -5   7  12     4625.93     4546.62    157.89 o
  -3   7  12     2985.05     2948.57    139.79 o
  -1   7  12      653.22      751.49     99.67 o
   1   7  12      295.27      232.68     79.75 o
   3   7  12      739.09      738.98    112.78 o
   5   7  12     1276.75     1390.46    142.30 o
   7   7  12     1985.66     2121.19    174.89 o
   9   7  12     1007.76     1168.84    244.46 o
 -26   8  12      281.02      339.96    225.37 o
 -24   8  12     1482.38     1382.75    286.48 o
 -22   8  12       35.56      -38.36    145.15 o
 -20   8  12        0.91      -67.44     81.96 o
 -18   8  12       64.69       85.17     94.68 o
 -16   8  12        2.88       72.58    164.25 o
 -14   8  12     2012.14     2022.66     93.06 o
 -12   8  12     1396.84     1325.90    175.71 o
 -10   8  12       51.70       33.10     68.33 o
  -8   8  12     1274.01     1439.59    110.96 o
  -6   8  12       85.52      110.90     63.26 o
  -4   8  12      235.42      168.92     71.65 o
  -2   8  12      425.15      515.97     89.93 o
   0   8  12        0.34       61.04     67.38 o
   2   8  12      378.51      342.97     92.15 o
   4   8  12       24.16        4.05     70.96 o
   6   8  12      931.30     1083.23    137.35 o
   8   8  12      761.65     1176.48    244.46 o
 -23   9  12      202.26       60.13    104.64 o
 -21   9  12       32.69      -71.32     90.81 o
 -19   9  12      124.09      195.47    112.34 o
 -17   9  12       11.01      -44.31     85.50 o
 -15   9  12        0.01       31.03     53.48 o
 -13   9  12      118.74      155.10     70.06 o
 -11   9  12     1177.09     1084.76    115.08 o
  -9   9  12      156.29      184.45     79.81 o
  -7   9  12      406.11      478.68     82.74 o
  -5   9  12      160.09      164.25     81.03 o
  -3   9  12      271.62      204.36     86.43 o
  -1   9  12      981.86      937.40    150.88 o
   1   9  12      875.87      944.25    118.90 o
   3   9  12       53.57       53.73     75.81 o
   5   9  12      862.26      803.67    127.23 o
 -22  10  12      108.73      122.71    122.25 o
 -20  10  12       53.30      -65.89     98.26 o
 -18  10  12       61.72       59.34    105.83 o
 -16  10  12     1319.75     1280.04     98.59 o
 -14  10  12      208.80      198.84     71.30 o
 -12  10  12      433.24      387.26     89.79 o
 -10  10  12     1610.31     1810.56    183.35 o
  -8  10  12      658.69      725.75    141.33 o
  -6  10  12      292.41      331.22     90.45 o
  -4  10  12     1369.55     1368.61    143.07 o
  -2  10  12      192.55      223.46     94.53 o
   0  10  12       19.15      128.47     91.71 o
   2  10  12     1282.20     1218.80    164.69 o
   4  10  12       70.56      127.10     85.88 o
 -21  11  12     1090.30     1210.86    248.28 o
 -19  11  12      864.63      935.84    225.37 o
 -17  11  12     1410.87     1451.32    115.81 o
 -15  11  12      732.03      901.49    103.60 o
 -13  11  12       91.66      137.51     80.21 o
 -11  11  12       17.62       80.21     80.21 o
  -9  11  12      164.82      160.43     99.31 o
  -7  11  12      393.63      336.14    122.23 o
  -5  11  12       22.13       49.66     99.31 o
  -3  11  12      470.17      536.38    114.64 o
  -1  11  12      471.26      557.31    123.45 o
   1  11  12     3059.74     2806.74    226.45 o
 -18  12  12      573.26      663.93     96.32 o
 -16  12  12       31.15       98.04     68.33 o
 -14  12  12      416.35      476.33     94.81 o
 -12  12  12      234.79      267.38    103.13 o
 -10  12  12      286.49      248.28    110.77 o
  -8  12  12      385.19      622.62    145.15 o
  -6  12  12        0.34       61.12     99.31 o
  -4  12  12      262.97      210.09    129.87 o
  -2  12  12       85.20      140.63    139.42 o
   0  12  12     2766.88     3051.98    320.86 o
 -13  13  12        0.60       -5.05     74.49 o
 -11  13  12      262.33      439.27    129.87 o
  -9  13  12       19.39      171.89    106.95 o
  -7  13  12       67.08       64.94    103.13 o
  -5  13  12      397.00      511.85    160.43 o
 -29   1  13        1.64       31.62     86.26 o
 -27   1  13     1228.31     1397.12    145.18 o
 -25   1  13        3.44      -29.04     71.23 o
 -23   1  13     2439.54     2273.96    158.74 o
 -21   1  13     2848.04     2797.46    165.30 o
 -19   1  13      846.93      877.15    106.46 o
 -17   1  13       12.08       49.66     69.60 o
 -15   1  13      240.62      201.43     80.49 o
 -13   1  13      387.18      422.94    106.89 o
 -11   1  13     3924.96     3828.66    219.98 o
  -9   1  13      514.10      582.38     68.18 o
  -7   1  13     1722.92     1681.54    101.56 o
  -5   1  13      454.60      360.24     68.02 o
  -3   1  13      497.09      585.14     77.47 o
  -1   1  13     2977.49     2594.37    135.06 o
   1   1  13        4.90        6.34     57.08 o
   3   1  13     1480.97     1394.56    116.27 o
   5   1  13       73.23      109.23     69.06 o
   7   1  13      194.80      187.31    109.16 o
   9   1  13      160.04      277.94    130.81 o
 -30   2  13     1209.89     1179.72    149.60 o
 -28   2  13     1031.19     1064.14    134.78 o
 -26   2  13       43.56       40.87    103.13 o
 -24   2  13       17.60       -0.27     72.58 o
 -22   2  13     1343.95     1244.18    121.10 o
 -20   2  13     2484.61     2406.61    151.38 o
 -18   2  13     3728.67     3555.81    132.44 o
 -16   2  13    13604.72    12344.84    966.40 o
 -14   2  13     7600.34     7442.85    230.36 o
 -12   2  13     3308.80     3067.97    155.92 o
 -10   2  13     5081.04     5045.82    200.69 o
  -8   2  13      553.55      583.91     69.65 o
  -6   2  13     1844.44     1944.95    109.01 o
  -4   2  13      193.50      203.29     61.91 o
  -2   2  13       25.13       94.14     58.84 o
   0   2  13      106.36      164.37     66.19 o
   2   2  13      130.99      238.27     71.41 o
   4   2  13        0.49       17.88     62.08 o
   6   2  13      578.40      706.13    116.88 o
   8   2  13     1183.24     1425.11    190.40 o
 -29   3  13      688.48      604.29    120.77 o
 -27   3  13      546.43      502.25    108.79 o
 -25   3  13      121.30       46.60     76.28 o
 -23   3  13     1022.56     1054.13    114.40 o
 -21   3  13     6421.07     6430.25    214.10 o
 -19   3  13     2765.78     2751.11    100.42 o
 -17   3  13     2364.81     2309.32    144.85 o
 -15   3  13      640.95      590.55     93.98 o
 -13   3  13        4.84       -8.06     44.27 o
 -11   3  13       43.91       56.53     50.65 o
  -9   3  13     3347.15     3264.50    133.42 o
  -7   3  13     2253.19     2102.48    136.73 o
  -5   3  13       34.86       32.42     51.51 o
  -3   3  13      521.46      506.75     76.44 o
  -1   3  13       71.73      106.90     61.15 o
   1   3  13      495.43      470.45     81.47 o
   3   3  13     1195.60     1097.28    108.69 o
   5   3  13     3237.98     3452.41    198.38 o
   7   3  13     1387.53     1492.62    153.63 o
   9   3  13      229.59      197.62    125.74 o
 -28   4  13        7.71      -73.63     73.63 o
 -26   4  13      347.71      394.62     96.29 o
 -24   4  13      441.70      502.76     94.81 o
 -22   4  13       13.99      -62.90     62.90 o
 -20   4  13     1168.06     1107.82     71.06 o
 -18   4  13     4190.70     4073.38    165.42 o
 -16   4  13      409.52      402.26     83.27 o
 -14   4  13      185.65      224.93     79.13 o
 -12   4  13     1730.19     1833.64    103.67 o
 -10   4  13     6345.67     6083.99    377.93 o
  -8   4  13        1.82      -44.11     44.11 o
  -6   4  13       56.24       85.56     53.44 o
  -4   4  13       37.14      -25.69     49.64 o
  -2   4  13     1000.40     1052.51     96.81 o
   0   4  13     1006.50      964.27     98.44 o
   2   4  13      890.72      831.06     98.64 o
   4   4  13      322.03      322.38     94.78 o
   6   4  13      307.52      235.19     95.55 o
   8   4  13      122.35       90.56     91.57 o
 -27   5  13      169.02       51.96     78.23 o
 -25   5  13       19.15      -61.83     61.83 o
 -23   5  13       40.40      -24.49     59.53 o
 -21   5  13      557.28      506.02    107.23 o
 -19   5  13      670.75      769.62     57.83 o
 -17   5  13      928.57      940.43     97.18 o
 -15   5  13       84.86       81.03     66.78 o
 -13   5  13       79.54      107.33     73.19 o
 -11   5  13      183.31      182.22     58.31 o
  -9   5  13      403.19      436.61     73.42 o
  -7   5  13      510.60      549.39     72.22 o
  -5   5  13        9.27       49.73     52.43 o
  -3   5  13       84.92      133.74     58.84 o
  -1   5  13        0.00        6.36     57.07 o
   1   5  13      265.11      370.76     79.81 o
   3   5  13     2276.29     2232.10    163.08 o
   5   5  13      302.64      321.57     99.19 o
   7   5  13      167.55      188.96     96.28 o
 -26   6  13      197.37      109.59     73.24 o
 -24   6  13      177.87      -19.10    160.43 o
 -22   6  13      171.47      218.93     98.85 o
 -20   6  13      103.04      127.99     88.32 o
 -18   6  13       56.26       54.02     81.26 o
 -16   6  13     1558.90     1664.13    248.28 o
 -14   6  13      377.73      414.71     60.68 o
 -12   6  13      266.17      245.38     84.03 o
 -10   6  13      179.30      143.14     58.79 o
  -8   6  13     1037.51     1100.04     99.86 o
  -6   6  13      265.20      281.89     62.92 o
  -4   6  13      264.48      263.81     68.78 o
  -2   6  13       47.66       24.49     55.82 o
   0   6  13      198.18      184.24     76.30 o
   2   6  13      804.95      846.79    116.68 o
   4   6  13       30.59       47.80     77.78 o
   6   6  13      233.93      308.66    101.71 o
   8   6  13      190.69      374.34    179.53 o
 -25   7  13        5.70       68.76    183.35 o
 -23   7  13       99.40       68.76    183.35 o
 -21   7  13      847.17      793.91    136.74 o
 -19   7  13      176.71      240.84    102.42 o
 -17   7  13     1319.04     1038.97    236.82 o
 -15   7  13      782.83      863.40     71.32 o
 -13   7  13     2545.32     2572.82    150.84 o
 -11   7  13       51.96        5.20     65.24 o
  -9   7  13      603.07      597.43    104.10 o
  -7   7  13      626.15      596.90     85.83 o
  -5   7  13      168.36      132.68     60.94 o
  -3   7  13      884.32      891.53     95.49 o
  -1   7  13       92.68      172.39     73.38 o
   1   7  13     1964.53     2136.52    157.11 o
   3   7  13     1267.92     1284.02    137.82 o
   5   7  13      841.19      950.67    133.35 o
   7   7  13     1824.57     2114.53    218.58 o
 -24   8  13        3.08       11.46    190.99 o
 -22   8  13       19.65        0.20     92.38 o
 -20   8  13      743.19      468.33    125.07 o
 -18   8  13      241.77      113.20     94.81 o
 -16   8  13     1180.76     1216.09    118.41 o
 -14   8  13      246.55      315.99     84.03 o
 -12   8  13     2650.01     2676.92    165.11 o
 -10   8  13      883.98      839.81    115.96 o
  -8   8  13      921.83      967.48    137.51 o
  -6   8  13     4804.70     5059.48    206.57 o
  -4   8  13     2660.54     2923.91    189.01 o
  -2   8  13      642.15      596.28     99.18 o
   0   8  13      497.52      606.81    104.54 o
   2   8  13      356.89      340.17     94.91 o
   4   8  13        2.10      -33.31     72.33 o
 -23   9  13     1476.70     1459.29    204.36 o
 -21   9  13      151.96       82.03    104.10 o
 -19   9  13      141.48       27.50    106.95 o
 -17   9  13       95.20        3.72     90.33 o
 -15   9  13      323.84      362.56    129.87 o
 -13   9  13     1034.40     1201.84    124.14 o
 -11   9  13      246.77      241.78     87.33 o
  -9   9  13     5691.48     6110.82    255.08 o
  -7   9  13      185.81      271.20    110.77 o
  -5   9  13       15.11       47.85     71.23 o
  -3   9  13      638.54      733.04    119.63 o
  -1   9  13       23.50      151.12     75.93 o
   1   9  13     1303.80     1405.57    142.99 o
   3   9  13     2390.58     2423.15    182.94 o
 -22  10  13      243.79      170.88    126.66 o
 -20  10  13        7.03      -40.38    104.10 o
 -18  10  13      911.14     1173.80    180.78 o
 -16  10  13      586.25      647.42     88.76 o
 -14  10  13      649.31      670.36    100.04 o
 -12  10  13      226.82      309.40     95.49 o
 -10  10  13       79.69      164.25     95.49 o
  -8  10  13     1469.65     1596.66    198.63 o
  -6  10  13       55.42       99.31    106.95 o
  -4  10  13        0.56        6.32     74.24 o
  -2  10  13     3105.39     3363.47    223.99 o
   0  10  13     1605.77     1901.07    190.06 o
   2  10  13       44.87      130.48    101.04 o
 -19  11  13      353.91      370.52    187.17 o
 -17  11  13       68.29       44.98     68.76 o
 -15  11  13      548.20      607.34    110.77 o
 -13  11  13      232.39      187.17     91.67 o
 -11  11  13      208.94      263.56    103.13 o
  -9  11  13      753.99      947.30    164.25 o
  -7  11  13      526.66      721.93    156.61 o
  -5  11  13       10.67        3.82     99.31 o
  -3  11  13      101.90      171.89    129.87 o
  -1  11  13        2.29       99.58     97.12 o
 -16  12  13       87.09      112.53     72.58 o
 -14  12  13       12.34       68.76     80.21 o
 -12  12  13       34.33       84.03     91.67 o
 -10  12  13        7.54       -3.82     84.03 o
  -8  12  13       18.93       15.28     91.67 o
  -6  12  13      245.93      374.34    145.15 o
  -4  12  13      503.28      679.92    179.53 o
 -28   0  14      510.95      626.44    175.71 o
 -26   0  14       84.21       22.92    114.59 o
 -24   0  14       38.13       49.66    114.59 o
 -22   0  14     4148.31     3941.98    275.02 o
 -20   0  14    17314.96    16340.89    488.93 o
 -18   0  14     2008.28     1871.68    213.91 o
 -16   0  14    13368.84    12941.31    435.45 o
 -14   0  14      146.66      190.99    118.41 o
 -12   0  14       13.07      -12.92     62.40 o
 -10   0  14       10.94      -43.93     62.17 o
  -8   0  14     4248.27     4050.66    203.80 o
  -6   0  14     1692.37     1760.24    154.87 o
  -4   0  14      737.41      862.79    128.27 o
  -2   0  14      186.81       35.47     82.51 o
   0   0  14     1313.13     1223.76    156.66 o
   2   0  14       12.38       65.21     93.15 o
   4   0  14     1685.39     1324.01    172.86 o
   6   0  14     1597.65     1497.34    271.20 o
   8   0  14      105.97      229.18    183.35 o
 -29   1  14     1443.62     1551.74    164.16 o
 -27   1  14     2391.57     2433.19    183.82 o
 -25   1  14      433.68      329.00    101.68 o
 -23   1  14      621.32      731.11    120.32 o
 -21   1  14     7787.16     7668.04    247.79 o
 -19   1  14     1617.75     1465.29    136.38 o
 -17   1  14      725.83      642.55    104.41 o
 -15   1  14      539.42      508.66    101.04 o
 -13   1  14       78.81       66.79     55.58 o
 -11   1  14     1291.77     1304.21     86.59 o
  -9   1  14       78.59      102.74     53.38 o
  -7   1  14        9.06        4.88     49.13 o
  -5   1  14      182.91       70.30     57.70 o
  -3   1  14      365.92      270.16     69.93 o
  -1   1  14     2545.31     2569.36    140.33 o
   1   1  14      256.21      320.86     79.17 o
   3   1  14     2262.90     2135.99    141.72 o
   5   1  14      575.00      553.99    113.19 o
   7   1  14       29.55       19.10    102.64 o
 -28   2  14       16.61      -77.49     82.51 o
 -26   2  14      537.49      442.55    106.43 o
 -24   2  14      325.73      257.62     95.45 o
 -22   2  14      737.36      685.81    108.17 o
 -20   2  14     2474.74     2461.10    159.68 o
 -18   2  14      122.16      148.16     80.76 o
 -16   2  14      561.61      496.46     98.20 o
 -14   2  14      319.19      347.82     89.94 o
 -12   2  14     1691.00     1634.12     92.72 o
 -10   2  14     2210.52     2241.32    111.10 o
  -8   2  14      416.80      370.88     67.13 o
  -6   2  14     1595.29     1575.29    105.41 o
  -4   2  14       47.97       61.21     56.78 o
  -2   2  14      224.05      202.73     68.36 o
   0   2  14       14.02       53.33     62.59 o
   2   2  14       51.99       50.46     67.46 o
   4   2  14      577.00      551.57    109.37 o
   6   2  14      547.13      773.54    126.43 o
 -29   3  14      702.57      699.42    128.34 o
 -27   3  14        0.03      -80.39     80.39 o
 -25   3  14      328.72      138.34     88.32 o
 -23   3  14      257.60      243.92     90.44 o
 -21   3  14      320.82      352.87     90.44 o
 -19   3  14       21.06       13.85     72.08 o
 -17   3  14      814.85      678.71    102.42 o
 -15   3  14       40.83       18.70     74.89 o
 -13   3  14       33.85       40.21     75.25 o
 -11   3  14      751.15      803.51     75.08 o
  -9   3  14     5637.54     5496.41    160.60 o
  -7   3  14      835.95      831.99     83.31 o
  -5   3  14      463.38      422.46     73.91 o
  -3   3  14     1201.04     1058.18     99.43 o
  -1   3  14      140.08      140.43     68.49 o
   1   3  14      475.56      349.88     81.28 o
   3   3  14        0.41       -2.45     74.16 o
   5   3  14        2.48      -14.59     75.57 o
   7   3  14     1199.71     1125.91    204.36 o
 -28   4  14       11.44      -25.87     85.50 o
 -26   4  14      211.15      168.43     91.88 o
 -24   4  14        1.64      -70.55     70.55 o
 -22   4  14        2.38      -11.20     71.71 o
 -20   4  14     3761.53     3701.42    171.21 o
 -18   4  14      974.21     1019.89    108.70 o
 -16   4  14      421.61      470.02     92.49 o
 -14   4  14     1101.45     1103.36    137.51 o
 -12   4  14        0.25       11.39     76.93 o
 -10   4  14     2700.36     2648.79    175.32 o
  -8   4  14     1023.24     1117.43     91.08 o
  -6   4  14     1019.77     1139.40     96.09 o
  -4   4  14       17.96       25.19     56.52 o
  -2   4  14      191.92      229.23     71.61 o
   0   4  14     1132.32     1098.32    108.48 o
   2   4  14        0.50      -67.54     67.54 o
   4   4  14       75.27      134.91     86.72 o
   6   4  14       58.34      175.65     93.88 o
 -27   5  14       82.65      -28.20     78.23 o
 -25   5  14     1770.94     1641.16    136.55 o
 -23   5  14     1789.50     1701.10    130.57 o
 -21   5  14     9814.60     9204.19    233.73 o
 -19   5  14      482.06      389.68     68.89 o
 -17   5  14      278.00      302.09     80.89 o
 -15   5  14      971.61      915.66    109.90 o
 -13   5  14     4831.61     4652.62    204.91 o
 -11   5  14      482.77      372.71     98.85 o
  -9   5  14     2476.52     2517.54    122.50 o
  -7   5  14      236.84      251.28     63.90 o
  -5   5  14        0.39        7.70     53.65 o
  -3   5  14       34.83       14.85     57.41 o
  -1   5  14     2054.63     2078.66    147.21 o
   1   5  14     1700.21     1872.60    153.00 o
   3   5  14     1256.62     1688.04    154.38 o
   5   5  14     2038.57     2129.11    177.41 o
 -26   6  14       18.38       22.92    171.89 o
 -24   6  14        5.38       53.48    175.71 o
 -22   6  14       50.74      198.63    179.53 o
 -20   6  14      401.07      388.83    181.44 o
 -18   6  14       13.31       37.93     62.70 o
 -16   6  14     3625.36     3872.39    176.35 o
 -14   6  14       51.39       79.56     72.08 o
 -12   6  14      458.92      483.56     97.73 o
 -10   6  14       78.46      108.02     86.13 o
  -8   6  14      581.70      611.54     88.45 o
  -6   6  14     3161.20     3397.55    147.68 o
  -4   6  14     1090.94     1208.96    104.26 o
  -2   6  14      899.39      795.91     96.35 o
   0   6  14      871.49      813.22    114.55 o
   2   6  14      110.93      123.47     83.62 o
   4   6  14      121.81      127.78     86.45 o
   6   6  14      190.06      353.43    143.24 o
 -25   7  14      212.24      213.91    202.45 o
 -23   7  14     1691.42     1890.78    305.58 o
 -21   7  14     1641.03     1375.04    165.01 o
 -19   7  14        0.04      -68.46     76.62 o
 -17   7  14      365.10      428.36    160.43 o
 -15   7  14      332.61      360.38     83.51 o
 -13   7  14      381.98      348.51     99.31 o
 -11   7  14     2661.52     2865.28    181.05 o
  -9   7  14       34.21       52.60     74.81 o
  -7   7  14      133.90      115.30     67.91 o
  -5   7  14        0.01       35.02     57.83 o
  -3   7  14      229.31      235.88     81.54 o
  -1   7  14      674.48      819.01    113.13 o
   1   7  14      414.09      396.54     99.94 o
   3   7  14     2159.54     2188.92    243.13 o
 -24   8  14        6.59     -126.05    183.35 o
 -22   8  14      424.64      424.67    130.70 o
 -20   8  14     1141.11     1035.70    156.91 o
 -18   8  14      503.59      504.21    221.55 o
 -16   8  14       47.74       40.14     66.85 o
 -14   8  14      436.68      491.23    189.08 o
 -12   8  14     2225.18     2067.55    159.06 o
 -10   8  14     4464.30     4595.47    228.23 o
  -8   8  14       50.24       58.46     80.89 o
  -6   8  14      211.78      258.33     87.75 o
  -4   8  14     2090.07     2567.87    161.12 o
  -2   8  14      578.81      653.42    104.92 o
   0   8  14     1428.69     1598.41    146.81 o
   2   8  14       58.84       53.48     80.95 o
 -23   9  14      197.00       45.84    217.73 o
 -21   9  14        6.68       33.88     98.37 o
 -19   9  14       81.78       29.19    100.64 o
 -17   9  14       12.22       43.93     61.12 o
 -15   9  14      116.61      120.15     67.67 o
 -13   9  14        6.68      -32.20     60.91 o
 -11   9  14     4852.32     5226.05    239.96 o
  -9   9  14     4106.46     4407.99    282.66 o
  -7   9  14     1002.28      993.13    171.89 o
  -5   9  14      152.35      152.79    118.41 o
  -3   9  14       49.81       33.88     85.94 o
  -1   9  14       15.68       73.75     77.64 o
   1   9  14      134.57      205.41    107.13 o
 -20  10  14       86.89       28.63    192.90 o
 -18  10  14       94.20       -3.37    100.60 o
 -16  10  14      487.51      494.44     92.01 o
 -14  10  14       24.17       26.74     72.58 o
 -12  10  14      314.96      462.19    118.41 o
 -10  10  14     1899.14     2173.44    217.73 o
  -8  10  14     1976.95     2161.98    233.00 o
  -6  10  14      194.70      320.86    133.69 o
  -4  10  14      464.54      504.21    164.25 o
  -2  10  14      179.46      146.07    101.26 o
 -17  11  14      373.11      381.99     79.53 o
 -15  11  14        1.56       64.94     72.58 o
 -13  11  14     2627.99     3269.71    233.00 o
 -11  11  14     1000.33     1184.12    171.89 o
  -9  11  14      179.27      309.40    118.41 o
  -7  11  14       30.35      171.89    122.23 o
  -5  11  14      118.20      168.07    133.69 o
 -29   1  15        0.09      -80.68     88.64 o
 -27   1  15       34.72       29.36     94.07 o
 -25   1  15      402.56      304.58    107.94 o
 -23   1  15       19.36        4.58     80.49 o
 -21   1  15      452.12      377.11     98.34 o
 -19   1  15     2316.02     2233.62    164.16 o
 -17   1  15      597.06      497.10    105.23 o
 -15   1  15      132.45       78.76     85.05 o
 -13   1  15       36.22       13.81     46.70 o
 -11   1  15     4121.78     4133.83    143.79 o
  -9   1  15      435.29      479.99     72.42 o
  -7   1  15      141.86      185.68     63.51 o
  -5   1  15       18.44        8.20     56.86 o
  -3   1  15      699.30      614.76     89.11 o
  -1   1  15      551.45      520.12     87.30 o
   1   1  15     2278.99     2129.78    143.47 o
   3   1  15      598.44      679.40    103.35 o
   5   1  15        1.80       38.05    106.66 o
 -28   2  15      581.81      589.44    123.84 o
 -26   2  15       30.93      -59.90     87.18 o
 -24   2  15     1905.18     1953.63    162.06 o
 -22   2  15     2721.54     2534.85    170.59 o
 -20   2  15     1905.99     1834.16    150.45 o
 -18   2  15     1525.53     1503.60    138.51 o
 -16   2  15       53.92       79.91     81.66 o
 -14   2  15        1.68      -66.88     72.49 o
 -12   2  15      288.57      340.62     62.70 o
 -10   2  15     1441.09     1591.25    103.35 o
  -8   2  15      524.67      470.33     75.24 o
  -6   2  15     2517.54     2633.91    152.17 o
  -4   2  15     2844.08     2865.42    146.82 o
  -2   2  15        7.64       30.34     61.25 o
   0   2  15        0.20       20.16     62.82 o
   2   2  15      278.40      181.80     79.51 o
   4   2  15      359.73      267.41     99.24 o
   6   2  15      204.95      248.28    187.17 o
 -27   3  15     3642.44     3680.68    210.85 o
 -25   3  15     3686.18     3480.40    198.48 o
 -23   3  15     2875.08     2773.50    175.00 o
 -21   3  15     1296.44     1242.22    127.50 o
 -19   3  15       15.98      -14.70     75.61 o
 -17   3  15      132.98      144.81     85.48 o
 -15   3  15      414.45      473.24    102.77 o
 -13   3  15     2029.48     1871.57    158.66 o
 -11   3  15      973.62     1122.42     88.73 o
  -9   3  15       98.60      132.53     58.73 o
  -7   3  15       24.14      -19.84     53.42 o
  -5   3  15      466.50      569.10     84.72 o
  -3   3  15      244.87      323.01     78.92 o
  -1   3  15     3746.68     3570.68    171.00 o
   1   3  15     2032.64     2258.45    147.46 o
   3   3  15       86.71      192.08     94.37 o
   5   3  15     1120.59     1029.38    143.21 o
 -28   4  15      188.09       88.43     97.73 o
 -26   4  15      796.19      732.15    122.03 o
 -24   4  15       50.21      -67.34     75.67 o
 -22   4  15      208.32      148.57     83.87 o
 -20   4  15      893.23      897.75    126.05 o
 -18   4  15      143.01       14.17     77.51 o
 -16   4  15     1414.93     1577.67    143.07 o
 -14   4  15     1272.45     1229.44    131.94 o
 -12   4  15     1185.62     1312.09    139.44 o
 -10   4  15       70.30       31.31     64.49 o
  -8   4  15     1783.42     1753.31    113.43 o
  -6   4  15      275.51      303.28     72.80 o
  -4   4  15     1943.57     1873.80    126.24 o
  -2   4  15      207.30      184.79     71.66 o
   0   4  15        0.85       46.55     68.01 o
   2   4  15      189.54      275.54     98.49 o
   4   4  15      554.27      863.80    133.97 o
 -27   5  15     1819.18     1675.84    269.29 o
 -25   5  15     1891.25     1748.71    146.87 o
 -23   5  15      192.39       90.55     80.48 o
 -21   5  15      270.03      250.38     83.90 o
 -19   5  15     1169.00     1094.33    200.54 o
 -17   5  15      157.43       92.56    103.13 o
 -15   5  15      180.24      210.30     87.90 o
 -13   5  15       63.63      -15.40     77.51 o
 -11   5  15      134.37      166.35     89.63 o
  -9   5  15       81.27       76.56     68.44 o
  -7   5  15      223.14      248.10     69.16 o
  -5   5  15        1.99      -14.04     57.48 o
  -3   5  15     1549.94     1745.88    126.09 o
  -1   5  15       25.86      101.97     75.15 o
   1   5  15      149.33      187.41     90.26 o
   3   5  15       40.10       34.38    108.94 o
 -26   6  15      131.61     -145.15    168.07 o
 -24   6  15       21.02     -148.97    160.43 o
 -22   6  15        0.08      -15.28    160.43 o
 -20   6  15      416.96      407.76     86.37 o
 -18   6  15      177.27      173.46    122.23 o
 -16   6  15      429.98      456.71     99.31 o
 -14   6  15      160.00       96.88    114.59 o
 -12   6  15      212.74      238.22     93.11 o
 -10   6  15      283.85      237.52     92.86 o
  -8   6  15       55.29        9.54     66.44 o
  -6   6  15      130.48      168.15     67.04 o
  -4   6  15      926.22     1014.45    104.89 o
  -2   6  15        0.03      -33.04     67.84 o
   0   6  15       33.41       29.53     76.32 o
   2   6  15      111.46       93.90     84.41 o
 -25   7  15      149.88      -19.10    194.81 o
 -23   7  15        4.42        0.00    179.53 o
 -21   7  15       10.05      -68.76    175.71 o
 -19   7  15       94.44      146.04    145.15 o
 -17   7  15     2781.97     2657.52    156.67 o
 -15   7  15       40.44       56.87     93.58 o
 -13   7  15      598.44      490.53    100.60 o
 -11   7  15      684.18      769.77    139.42 o
  -9   7  15       13.99       43.98     81.28 o
  -7   7  15      176.20      136.14     93.71 o
  -5   7  15     1981.56     2313.80    157.65 o
  -3   7  15      761.03      885.27    115.40 o
  -1   7  15     1116.85     1312.40    138.70 o
   1   7  15      310.12      355.63    104.93 o
 -22   8  15      903.53      882.36    271.20 o
 -20   8  15      294.51      522.04    140.61 o
 -18   8  15     1293.71     1833.25    168.07 o
 -16   8  15      364.22      506.65     93.21 o
 -14   8  15       52.09       88.46     76.11 o
 -12   8  15      124.06      237.31     93.32 o
 -10   8  15     1406.35     1328.86    147.46 o
  -8   8  15     1049.60     1173.67    150.33 o
  -6   8  15       10.72      -87.85     87.85 o
  -4   8  15      451.19      610.02    103.30 o
  -2   8  15       66.03      137.44     83.87 o
   0   8  15        0.02       61.11     80.78 o
 -21   9  15      352.91      500.86    146.97 o
 -19   9  15       26.08      -20.42     94.57 o
 -17   9  15      309.51      507.26     88.36 o
 -15   9  15     1590.23     2025.72    154.53 o
 -13   9  15       91.81      145.95     83.24 o
 -11   9  15       88.13      267.38    110.77 o
  -9   9  15      597.73      511.85    137.51 o
  -7   9  15      506.82      683.74    160.43 o
  -5   9  15       16.30       49.66    106.95 o
  -3   9  15       10.75       61.12    110.77 o
 -18  10  15       60.32      153.90     64.18 o
 -16  10  15      920.11     1115.37    137.51 o
 -14  10  15        7.37      133.69     84.03 o
 -12  10  15     1121.33     1287.26    171.89 o
 -10  10  15      111.93      164.25    110.77 o
  -8  10  15     2138.56     2528.67    259.74 o
  -6  10  15      961.07     1409.49    217.73 o
  -4  10  15     1267.23     1356.01    229.18 o
 -11  11  15        1.53      133.69    106.95 o
 -28   0  16      722.36      561.50    190.99 o
 -26   0  16      630.51      542.40    171.89 o
 -24   0  16      993.65      840.34    179.53 o
 -22   0  16       26.87      126.05    129.87 o
 -20   0  16     3654.21     3670.78    290.30 o
 -18   0  16     4624.52     4289.58    305.58 o
 -16   0  16      853.16      710.47    168.07 o
 -14   0  16      745.60      851.80    183.35 o
 -12   0  16     2335.40     2434.93    173.44 o
 -10   0  16     6022.36     5869.21    454.55 o
  -8   0  16     1307.83     1401.54    153.88 o
  -6   0  16     2338.19     2214.49    192.99 o
  -4   0  16        0.11       -5.94     84.28 o
  -2   0  16     1877.97     1696.39    183.67 o
   0   0  16    10292.96     8841.38    369.91 o
   2   0  16     8690.73     8620.75    380.81 o
   4   0  16     1883.62     2417.90    343.78 o
 -27   1  16      355.90      348.93    116.05 o
 -25   1  16        9.70      -87.50     87.50 o
 -23   1  16       22.96      -22.08    141.33 o
 -21   1  16      849.05      755.00    123.45 o
 -19   1  16     5630.69     5917.47    250.19 o
 -17   1  16      175.09      108.92     89.01 o
 -15   1  16     1250.05     1314.29    142.85 o
 -13   1  16      553.57      588.86     91.41 o
 -11   1  16       23.09        3.24     53.38 o
  -9   1  16        0.18      -10.39     56.05 o
  -7   1  16      188.79      180.19     68.34 o
  -5   1  16     1809.81     2147.24    134.72 o
  -3   1  16     7822.40     7787.44    233.20 o
  -1   1  16     2033.63     1717.80    133.48 o
   1   1  16     4756.44     4449.76    201.42 o
   3   1  16       45.34      154.28     96.66 o
 -28   2  16       75.74        7.83    103.62 o
 -26   2  16      170.28       96.56     99.12 o
 -24   2  16      326.34      208.45    100.84 o
 -22   2  16      245.40      280.78    135.60 o
 -20   2  16      187.96      212.05     97.23 o
 -18   2  16      171.27      140.77     89.94 o
 -16   2  16       28.32      -18.97     81.55 o
 -14   2  16      321.07      280.23    102.70 o
 -12   2  16      834.88      778.47    100.24 o
 -10   2  16       11.88      -11.08     53.34 o
  -8   2  16      304.82      339.75     72.81 o
  -6   2  16      186.03      216.97     71.61 o
  -4   2  16      453.51      412.35     84.14 o
  -2   2  16     3118.52     3176.52    166.53 o
   0   2  16      342.50      500.51     94.98 o
   2   2  16       72.67       57.61     88.93 o
 -27   3  16      424.60      482.67    122.98 o
 -25   3  16       36.61      -24.94     88.89 o
 -23   3  16      233.45       89.49     91.67 o
 -21   3  16      168.46      141.71     90.44 o
 -19   3  16       55.02       66.03     82.51 o
 -17   3  16     1104.32      875.14    124.73 o
 -15   3  16       24.01      -62.22     80.51 o
 -13   3  16        1.06       18.64     87.18 o
 -11   3  16      492.17      452.48     91.18 o
  -9   3  16      225.23      256.69     69.00 o
  -7   3  16      340.14      300.06     73.59 o
  -5   3  16      178.07      222.22     74.96 o
  -3   3  16       99.37       63.84     79.39 o
  -1   3  16        6.27       27.01     69.22 o
   1   3  16       20.63       42.84     83.57 o
   3   3  16       59.41      154.93     97.29 o
 -26   4  16      228.92      177.59    102.34 o
 -24   4  16      406.07      384.72    106.43 o
 -22   4  16       95.04       53.53     86.13 o
 -20   4  16      832.65      945.40    123.20 o
 -18   4  16       67.08       -4.93     87.85 o
 -16   4  16      242.18      218.25     93.98 o
 -14   4  16      121.05       91.67     91.15 o
 -12   4  16       27.35      -12.85     84.80 o
 -10   4  16     1580.76     1771.34    136.15 o
  -8   4  16      342.87      322.62     74.61 o
  -6   4  16      448.37      461.92     85.10 o
  -4   4  16     1175.99     1222.52    114.71 o
  -2   4  16       76.41      119.22     73.51 o
   0   4  16      457.20      313.00    104.09 o
   2   4  16        1.10       56.05     87.12 o
 -25   5  16     2192.78     2355.71    165.98 o
 -23   5  16      165.26      228.59     90.75 o
 -21   5  16      398.47      288.44     93.32 o
 -19   5  16     4593.39     4534.08    286.48 o
 -17   5  16       65.01       10.03     82.06 o
 -15   5  16     1331.54     1507.14    145.54 o
 -13   5  16      760.71      924.27    127.13 o
 -11   5  16     1278.93     1242.71    147.49 o
  -9   5  16      488.39      474.08     96.13 o
  -7   5  16     1394.00     1217.33    108.19 o
  -5   5  16       58.73       50.04     66.23 o
  -3   5  16     3218.10     3287.08    170.85 o
  -1   5  16        8.65      -14.77     77.32 o
   1   5  16     2990.98     3052.46    205.31 o
 -24   6  16       98.14      -80.21    175.71 o
 -22   6  16      679.23      877.12    105.91 o
 -20   6  16     4019.60     4092.64    190.50 o
 -18   6  16      596.07      566.50    104.82 o
 -16   6  16      151.50      122.23    135.60 o
 -14   6  16       67.35        3.82     78.61 o
 -12   6  16      114.57       37.07     80.48 o
 -10   6  16      214.08      249.24     98.26 o
  -8   6  16      662.48      703.15    107.95 o
  -6   6  16     1530.21     1677.37    147.57 o
  -4   6  16        1.83       66.73     75.57 o
  -2   6  16     1051.54      984.37    130.48 o
   0   6  16       35.88       49.82     84.52 o
 -23   7  16       24.07     -145.15    179.53 o
 -21   7  16      317.58      -26.74    190.99 o
 -19   7  16        1.24       60.67     73.24 o
 -17   7  16      234.01      283.13     91.15 o
 -15   7  16     1115.46     1361.92    143.98 o
 -13   7  16      571.11      771.71    123.20 o
 -11   7  16       20.91       54.13     91.67 o
  -9   7  16      883.84      870.79    137.79 o
  -7   7  16      267.55      365.48    116.59 o
  -5   7  16      989.67     1002.70    187.17 o
  -3   7  16     1125.48     1068.24    133.02 o
  -1   7  16      255.64      294.87    117.47 o
 -20   8  16      252.65      183.35    213.91 o
 -18   8  16       93.11      240.72    103.13 o
 -16   8  16      178.02      184.45    126.05 o
 -14   8  16      538.32      559.31    111.27 o
 -12   8  16      857.67      898.92    134.13 o
 -10   8  16      445.73      485.48    115.48 o
  -8   8  16     1055.68     1092.45    190.99 o
  -6   8  16      104.32      213.91    126.05 o
  -4   8  16        5.57       48.49     92.45 o
 -19   9  16      869.54     1394.21    313.22 o
 -17   9  16      578.41      724.28    133.69 o
 -15   9  16      569.01      739.71    169.98 o
 -13   9  16      320.54      446.91    118.41 o
 -11   9  16      145.36      179.53    110.77 o
  -9   9  16      937.63     1344.55    198.63 o
  -7   9  16      172.89      168.07    129.87 o
 -12  10  16      134.89      301.76    114.59 o
 -27   1  17        0.07      -95.17     95.17 o
 -25   1  17      623.94      512.73    124.24 o
 -23   1  17      395.27      373.47    113.34 o
 -21   1  17      978.32      891.77    152.79 o
 -19   1  17      103.65       78.72     92.92 o
 -17   1  17      819.73      751.48    128.89 o
 -15   1  17      319.49      288.96    107.63 o
 -13   1  17       33.18       61.01     94.42 o
 -11   1  17      589.49      481.71     94.95 o
  -9   1  17     1388.26     1598.88    117.36 o
  -7   1  17     1680.67     1783.65    126.46 o
  -5   1  17      441.42      336.74     83.87 o
  -3   1  17      279.68      295.80     82.41 o
  -1   1  17     2063.78     1655.27    140.02 o
   1   1  17       70.19       10.98     90.25 o
 -26   2  17      235.13      141.19    127.96 o
 -24   2  17       81.84       30.66     97.23 o
 -22   2  17     3009.73     3071.78    324.68 o
 -20   2  17      170.17      141.80     97.23 o
 -18   2  17        4.57      -47.75     85.93 o
 -16   2  17     1296.92     1292.09    147.71 o
 -14   2  17      957.19      996.37    141.32 o
 -12   2  17      637.26      699.11    102.80 o
 -10   2  17     3479.47     3595.30    185.37 o
  -8   2  17     2696.75     2629.99    146.20 o
  -6   2  17      225.38      233.86     84.91 o
  -4   2  17      117.66      171.58     78.63 o
  -2   2  17       41.23       52.20     73.98 o
   0   2  17      296.22      368.90     94.99 o
 -25   3  17      255.28      141.57    106.40 o
 -23   3  17        3.40      -56.96     88.32 o
 -21   3  17     2832.72     2918.65    193.33 o
 -19   3  17     2288.98     2268.27    178.89 o
 -17   3  17     2128.01     2164.72    175.05 o
 -15   3  17        7.49       43.55     97.40 o
 -13   3  17      510.82      614.37    125.74 o
 -11   3  17      250.84      227.18     85.63 o
  -9   3  17      692.78      929.94    117.22 o
  -7   3  17     3221.47     3225.97    242.04 o
  -5   3  17     1277.57     1502.11    125.96 o
  -3   3  17      892.18     1161.74    120.09 o
  -1   3  17     2796.66     2913.94    200.38 o
 -24   4  17      956.62     1191.96    140.61 o
 -22   4  17     1869.94     1811.31    163.04 o
 -20   4  17       71.46       26.41     86.75 o
 -18   4  17       76.26      122.55    105.04 o
 -16   4  17     1495.01     1415.89    177.62 o
 -14   4  17      116.12      112.31     91.84 o
 -12   4  17      604.87      740.96    133.99 o
 -10   4  17     2472.73     2602.79    184.93 o
  -8   4  17        0.23       38.55     76.40 o
  -6   4  17        0.13        7.41     73.88 o
  -4   4  17        2.90       26.96     69.04 o
  -2   4  17      243.52      250.79     99.73 o
 -23   5  17      194.19      124.64    166.16 o
 -21   5  17       23.13       37.47     87.33 o
 -19   5  17      359.51      414.70    105.16 o
 -17   5  17     1507.75     1546.58    151.55 o
 -15   5  17      791.11      952.88    162.34 o
 -13   5  17      549.44      569.11    120.77 o
 -11   5  17      388.06      446.69    117.19 o
  -9   5  17       58.65       71.29     78.31 o
  -7   5  17       82.89       91.92     79.91 o
  -5   5  17      164.69      212.73     81.99 o
  -3   5  17      355.32      434.91    106.19 o
 -22   6  17      109.10       87.40     82.95 o
 -20   6  17      384.42      514.53    104.82 o
 -18   6  17       55.22       67.72     85.06 o
 -16   6  17      962.83     1007.86    132.46 o
 -14   6  17       22.28       -6.59    105.04 o
 -12   6  17        1.67       40.03     86.90 o
 -10   6  17      195.90      313.91    113.06 o
  -8   6  17      317.78      353.36     98.88 o
  -6   6  17       16.14      123.77     85.71 o
  -4   6  17       99.52       65.72     98.34 o
 -21   7  17        1.52       15.95     70.52 o
 -19   7  17      213.35      320.13    129.87 o
 -17   7  17      845.06     1038.02    129.69 o
 -15   7  17      309.43      319.41    103.16 o
 -13   7  17      993.43      932.19    139.95 o
 -11   7  17        7.53       40.13    101.22 o
  -9   7  17      447.86      454.13    123.20 o
  -7   7  17     1417.24     1707.43    236.82 o
  -5   7  17       17.51       74.80     96.23 o
 -18   8  17       15.25       39.95     82.12 o
 -16   8  17      529.72      652.23    115.96 o
 -14   8  17      404.09      411.38    110.01 o
 -12   8  17      680.09      851.07    141.11 o
 -10   8  17     2099.00     2188.72    248.28 o
  -8   8  17        2.09       38.20    106.95 o
 -24   0  18      372.15      454.55    175.71 o
 -22   0  18       85.91       76.39    152.79 o
 -20   0  18     2373.23     2047.39    255.92 o
 -18   0  18       35.48      -15.28    133.69 o
 -16   0  18     3317.70     3284.98    313.22 o
 -14   0  18      330.14      500.39    179.53 o
 -12   0  18     3332.28     3384.30    324.68 o
 -10   0  18     2758.50     3154.49    224.94 o
  -8   0  18      122.87      180.80    108.86 o
  -6   0  18       37.19      104.52    107.94 o
  -4   0  18      228.15      204.36    121.54 o
  -2   0  18      281.32      542.05    145.78 o
 -25   1  18       23.30      -84.03    141.33 o
 -23   1  18      300.57      360.13    119.63 o
 -21   1  18     4992.72     4974.97    251.02 o
 -19   1  18      724.62      696.02    132.02 o
 -17   1  18      500.51      511.48    125.40 o
 -15   1  18       61.07       22.44     97.12 o
 -13   1  18      296.90      336.56    121.45 o
 -11   1  18     1835.70     1784.64    146.94 o
  -9   1  18      887.75     1121.49    130.00 o
  -7   1  18     1214.63     1297.44    121.06 o
  -5   1  18      709.90      533.44    100.38 o
  -3   1  18      296.09      270.24     90.82 o
 -24   2  18      124.03       56.12    104.41 o
 -22   2  18     1956.76     1962.08    177.05 o
 -20   2  18      890.81      952.47    189.08 o
 -18   2  18       64.11      103.64    100.61 o
 -16   2  18      225.18      190.33    108.17 o
 -14   2  18      457.08      449.13    124.53 o
 -12   2  18     1137.81     1230.46    127.48 o
 -10   2  18     1006.15     1120.10    128.48 o
  -8   2  18      207.82      138.15     89.46 o
  -6   2  18      364.46      415.91     91.36 o
  -4   2  18      134.09      269.82     86.47 o
 -23   3  18       22.15       38.00     98.85 o
 -21   3  18      342.58      350.99    116.39 o
 -19   3  18        0.31      -23.08     92.70 o
 -17   3  18       20.77       29.09     96.36 o
 -15   3  18      509.23      362.32    118.36 o
 -13   3  18      150.22      219.06    110.13 o
 -11   3  18      403.20      361.26     96.66 o
  -9   3  18     1628.80     1584.24    148.30 o
  -7   3  18       13.07       68.97     85.31 o
  -5   3  18      136.34      284.41     87.21 o
  -3   3  18       14.56      145.32     80.52 o
 -22   4  18      871.22      963.91    139.87 o
 -20   4  18      545.79      572.23    122.03 o
 -18   4  18       71.02       45.84     95.35 o
 -16   4  18       25.72       -1.59     93.25 o
 -14   4  18     1532.08     1581.79    170.57 o
 -12   4  18      449.28      493.96    130.29 o
 -10   4  18     3378.22     3017.98    187.00 o
  -8   4  18       99.82      152.76     90.88 o
  -6   4  18       27.26       24.44     84.95 o
  -4   4  18      199.58       75.42     75.73 o
 -21   5  18     4455.87     4504.43    230.11 o
 -19   5  18      413.51      327.54    108.09 o
 -17   5  18      130.34       97.09     97.73 o
 -15   5  18     1482.68     1485.58    165.83 o
 -13   5  18     1266.68     1291.44    161.78 o
 -11   5  18        3.71       12.53     93.71 o
  -9   5  18     2175.73     2081.65    167.24 o
  -7   5  18      511.36      639.57    118.31 o
  -5   5  18     1909.14     2460.22    224.13 o
 -20   6  18       33.35       26.58     85.06 o
 -18   6  18       22.16       62.39     88.83 o
 -16   6  18      848.42      915.38    137.62 o
 -14   6  18        6.79       50.73     89.89 o
 -12   6  18     1221.87     1284.32    164.18 o
 -10   6  18      266.00      328.18    124.33 o
  -8   6  18       59.76      160.54     88.57 o
 -17   7  18     1512.63     1768.76    169.44 o
 -15   7  18       92.62      111.50     91.53 o
 -13   7  18     1103.20     1333.19    163.67 o
 -11   7  18     1736.15     1772.77    186.95 o
 -23   1  19       81.91       54.42    108.77 o
 -21   1  19       55.59      152.32    110.64 o
 -19   1  19      374.28      602.44    134.97 o
 -17   1  19      809.85      777.95    146.29 o
 -15   1  19      163.19      257.75    121.18 o
 -13   1  19       16.35       32.68    108.17 o
 -11   1  19     1658.13     1513.41    183.13 o
  -9   1  19        2.77      -26.55     83.15 o
  -7   1  19       83.86       91.38     90.06 o
 -22   2  19      101.09      114.45    118.41 o
 -20   2  19      238.45      208.04    112.79 o
 -18   2  19     1727.72     1753.48    183.35 o
 -16   2  19     1433.33     1559.81    177.28 o
 -14   2  19     1938.36     2261.68    223.46 o
 -12   2  19     2229.63     2518.36    218.73 o
 -10   2  19      308.96      287.43     99.37 o
  -8   2  19       18.67       27.48     84.32 o
 -21   3  19      358.20      357.91    121.96 o
 -19   3  19       97.86      149.87    109.52 o
 -17   3  19       85.83      121.28    120.32 o
 -15   3  19       43.88      -13.12    154.70 o
 -13   3  19      820.30      887.09    153.26 o
 -11   3  19     1192.31     1215.17    139.42 o
  -9   3  19     1219.82     1492.49    151.51 o
 -20   4  19      293.27      334.23    118.70 o
 -18   4  19       95.69      111.48    103.87 o
 -16   4  19     1769.78     1971.41    269.29 o
 -14   4  19     1562.95     1661.52    184.46 o
 -12   4  19       21.20       19.10    102.77 o
 -10   4  19      569.74      651.16    119.14 o
 -17   5  19      460.41      474.72    125.51 o
 -15   5  19       10.72      107.13    107.39 o
 -13   5  19        0.04       56.34     98.26 o
 -18   0  20        1.38       95.49    164.25 o
 -16   0  20     2201.61     2215.45    297.94 o
 -14   0  20     1404.33     1619.57    271.20 o
 -17   1  20      141.87      178.85    121.18 o
 -15   1  20      169.52      240.81    125.05 o
 -13   1  20      195.51       71.50    113.63 o
 
